# Supplementary material for: Expression-based GWAS identifies variants, gene interactions and key regulators affecting intramuscular fatty acid content and composition in porcine meat
Source: Sci Rep. 2016 Aug 18;6:31803. doi: 10.1038/srep31803 (PMC4989154; doi:10.1038/srep31803)
Supplement: Supplementary Table S2 [file srep31803-s2.xls]

## Sheet: Hoja1
Expression-based GWAS identifies variants, gene interactions and key regulators affecting intramuscular fatty acid content and composition in porcine meat Anna Puig-Oliveras1,2 *, Manuel Revilla1,2, Anna Castelló1,2, Ana I. Fernández3, Josep M. Folch1,2, Maria Ballester1,2,4 1 Departament de Ciència Animal i dels Aliments, Universitat Autònoma de Barcelona (UAB), 08193 Bellaterra, Spain 2 Plant a…
Table S2. Description of the 241 eSNPs identified as significantly-associated with gene expression. * eSNP chromosomal location is given according to the Sscrofa10.2 assembly coordinates. Lengths are given in base pairs. § Number of animals considered to calculate allele frequencies.
SNP	Interval	Chr	SNP position*	Analyzed Gene	Type of eQTL	Frequency allele 1	Frequency allele 2	N§	Orthologous COW HUMAN MOUSE DOG	Annotated Gene	Consequence	MGD (Mouse Genome Database) / Genecards	lipid metabolism-related function	Expressed in muscle	RNA-Seq count mean in muscle
ALGA0123977	1	3	16487448	ACSM5	cis	0.7719	0.2281	114
H3GA0053939	1	3	18724340	ACSM5	cis	0.8991	0.1009	114	SH2B1	ENSSSCG00000007804	INTRONIC	weight ; fertility ; insulin ; growth			1757.17
ASGA0101457	1	3	18742778	ACSM5	cis	0.9035	0.0965	114	ATP2A1	ENSSSCG00000007805	INTRONIC	muscle function ; lung and diaphragm morphology			606803
ALGA0017974	1	3	21309417	ACSM5	cis	0.7675	0.2325	114	-	-	INTERGENIC
ALGA0123606	1	3	21777886	ACSM5	cis	0.6272	0.3728	114	-	-	INTERGENIC
ALGA0018040	1	3	23224453	ACSM5	cis	0.6623	0.3377	114	-	-	INTERGENIC
DRGA0003820	1	3	23241425	ACSM5	cis	0.6623	0.3377	114	-	-	INTERGENIC
ASGA0098738	1	3	23442184	ACSM5, PLA2G12A	cis/trans	0.7325	0.2675	114	SCNN1G	ENSSSCG00000007836	DOWNSTREAM	weight ; lethality			0.416667
ALGA0103397	1	3	23522898	ACSM5	cis	0.7345	0.2655	113	USP31	ENSSSCG00000030424	UPSTREAM				101.417
MARC0041570	1	3	23603118	ACSM5	cis	0.7325	0.2675	114	USP31	ENSSSCG00000026544	DOWNSTREAM				38.8333
ASGA0093175	1	3	23778733	ACSM5	cis	0.8036	0.1964	112	HS3ST2	ENSSSCG00000007837	INTRONIC	nervous system			2.08333
MARC0003844	1	3	23802761	ACSM5	cis	0.7982	0.2018	114	HS3ST2	ENSSSCG00000007837	INTRONIC	nervous system			2.08333
MARC0047020	1	3	23961903	ACSM5	cis	0.7325	0.2675	114	-	-	INTERGENIC
ASGA0103399	1	3	24010664	ACSM5	cis	0.7544	0.2456	114	OTOA	ENSSSCG00000007838	DOWNSTREAM	auditory system			0
ALGA0123020	1	3	24042892	ACSM5	cis	0.7807	0.2193	114	OTOA	ENSSSCG00000007838	INTRONIC	auditory system			0
ASGA0094620	1	3	24288043	ACSM5	cis	0.7105	0.2895	114	EEF2K	ENSSSCG00000007839	3'UTR	reproductive system physiology			8881.17
ASGA0089883	1	3	24297157	ACSM5	cis	0.7105	0.2895	114	EEF2K	ENSSSCG00000007839	INTRONIC	reproductive system physiology			8881.17
ASGA0099261	1	3	24299990	ACSM5	cis	0.8465	0.1535	114	EEF2K	ENSSSCG00000007839	INTRONIC	reproductive system physiology			8881.17
DRGA0017484	1	3	24300956	ACSM5	cis	0.7105	0.2895	114
ASGA0101242	1	3	24418411	ACSM5	cis	0.7763	0.2237	114	SDR42E2	ENSSSCG00000007842	DOWNSTREAM				5.66667
MARC0110831	1	3	25162049	ACSM5	cis	0.8465	0.1535	114	ABCA3	ENSSSCG00000007847	INTRONIC	lipid homeostasis ; respiratory system ; lethality	1	No	0
ASGA0085542	1	3	25695049	ACSM5	cis	0.7325	0.2675	114	-	-	INTERGENIC
ASGA0013904	1	3	25862724	ACSM5	cis	0.7412	0.2588	114	-	-	INTERGENIC
ASGA0013906	1	3	25939787	ACSM5	cis	0.7281	0.2719	114	LYRM1	ENSSSCG00000007853	UPSTREAM	cell proliferation ; apoptosis of preadipocytes			448.417
ALGA0018079	1	3	25957412	ACSM5	cis	0.7281	0.2719	114	-	-	INTERGENIC
ASGA0095840	1	3	25990903	ACSM5	cis	0.7412	0.2588	114	-	ENSSSCG00000007855	INTRONIC				149.917
MARC0108510	1	3	26002460	ACSM5	cis	0.7412	0.2588	114	-	ENSSSCG00000007855	INTRONIC				149.917
ALGA0108097	1	3	26045382	ACSM5	cis	0.7412	0.2588	114	ACSM3	ENSSSCG00000007857	INTRONIC	lipid homeostasis	1	Yes	12.5
ASGA0085560	1	3	26316304	ACSM5	cis	0.7632	0.2368	114	-	-	INTERGENIC
H3GA0053928	1	3	26392557	ACSM5	cis	0.7105	0.2895	114	-	-	INTERGENIC
MARC0101263	1	3	26425965	ACSM5	cis	0.8333	0.1667	114	-	-	INTERGENIC
MARC0050331	1	3	26428824	ACSM5	cis	0.7895	0.2105	114	-	-	INTERGENIC
MARC0052941	1	3	26537702	ACSM5	cis	0.7368	0.2632	114	GPR139	ENSSSCG00000007862	DOWNSTREAM	G-protein coupled receptors			0
MARC0001269	1	3	26822485	ACSM5	cis	0.7237	0.2763	114	-	-	INTERGENIC
CASI0010189	1	3	26899862	ACSM5	cis	0.7237	0.2763	114
ALGA0121590	1	3	26978899	ACSM5	cis	0.5219	0.4781	114	TMC7 ; TMC5	ENSSSCG00000007866 ; ENSSSCG00000007868	INTRONIC
ASGA0090088	1	3	27058670	ACSM5	cis	0.7719	0.2281	114	TMC5	ENSSSCG00000007868	INTRONIC				0.583333
ASGA0105223	1	3	27200658	ACSM5	cis	0.7719	0.2281	114	SYT17	ENSSSCG00000022200	INTRONIC				5.08333
SIRI0001454	1	3	27254477	ACSM5	cis	0.7719	0.2281	114
MARC0006897	1	3	27719357	ACSM5	cis	0.6711	0.3289	114
ALGA0018138	1	3	27839633	ACSM5	cis	0.7105	0.2895	114	XYLT1	ENSSSCG00000007872	INTRONIC	bone deveolpment			34
MARC0046257	1	3	27878993	ACSM5	cis	0.7946	0.2054	112	XYLT1	ENSSSCG00000007872	INTRONIC	bone deveolpment			34
ASGA0013982	1	3	27941321	ACSM5	cis	0.7105	0.2895	114	-	-	INTERGENIC
ALGA0020170	2	3	100347076	ACSM5	trans	0.4868	0.5132	114	-	-	INTERGENIC
ASGA0090778	3	10	175359	ACSM5	trans	0.7632	0.2368	114	COG7	ENSSSCG00000010799	INTRONIC	golgi function			338.417
ALGA0046587	4	8	15870120	CROT	trans	0.6886	0.3114	114	-	-	INTERGENIC
DRGA0008346	4	8	15886903	CROT	trans	0.6886	0.3114	114	-	-	INTERGENIC
ALGA0046590	4	8	15912410	CROT	trans	0.6316	0.3684	114	-	-	INTERGENIC
ALGA0063896	5	11	81364018	FABP3	trans	0.5398	0.4602	113	-	-	INTERGENIC
H3GA0032639	5	11	82160789	FABP3	trans	0.646	0.354	113	-	-	INTERGENIC
MARC0042088	6	11	6736568	FOS	trans	0.1535	0.8465	114
ALGA0060679	6	11	6877318	FOS	trans	0.8717	0.1283	113
H3GA0031293	6	11	10324482	FOS	trans	0.8772	0.1228	114	-	-	INTERGENIC
MARC0011099	6	11	10343852	FOS	trans	0.7632	0.2368	114	-	-	INTERGENIC
ASGA0049736	6	11	10355880	FOS	trans	0.8816	0.1184	114	-	-	INTERGENIC
H3GA0031340	6	11	11968518	FOS	trans	0.7478	0.2522	113	-	-	INTERGENIC
H3GA0028012	7	9	117742788	HIF1AN; PLA2G12A	trans	0.9342	0.0658	114	-	-	INTERGENIC
ASGA0044215	7	9	117750464	HIF1AN; PLA2G12A	trans	0.9342	0.0658	114	-	-	INTERGENIC
ALGA0117195	7	9	117851340	HIF1AN; PLA2G12A	trans	0.9342	0.0658	114	-	-	INTERGENIC
ASGA0084177	8	2	16416	IGF2	cis	0.7456	0.2544	114	-	-	INTERGENIC
H3GA0005551	8	2	356856	IGF2	cis	0.8904	0.1096	114
MARC0008125	8	2	1264220	IGF2	cis	0.7456	0.2544	114	-	-	INTERGENIC
ASGA0082213	8	2	1457259	IGF2	cis	0.7456	0.2544	114	-	-	INTERGENIC
ASGA0083230	8	2	1460039	IGF2	cis	0.8114	0.1886	114	-	-	INTERGENIC
ALGA0112642	8	2	1505302	IGF2	cis	0.7456	0.2544	114	PPFIA1	ENSSSCG00000021469	UPSTREAM	mammary gland development ; cell interaction environment			52.75
ASGA0101159	8	2	2224107	IGF2	cis	0.9254	0.0746	114	-	-	INTERGENIC
H3GA0005515	8	2	2546707	IGF2	cis	0.693	0.307	114	-	-	INTERGENIC
ALGA0011357	8	2	2610043	IGF2	cis	0.8717	0.1283	113	-	-	INTERGENIC
ALGA0109310	8	2	3166230	IGF2	cis	0.6327	0.3673	113	LRP5	ENSSSCG00000012885	DOWNSTREAM	lipid homeostasis ; weight ; glucose homeostasis ; bone ossification	1		831.167
ALGA0011460	8	2	3606836	IGF2	cis	0.8026	0.1974	114	NDUFV1	ENSSSCG00000012896	UPSTREAM	energy ; mithocondrial respiration			2860.33
H3GA0005630	8	2	3788156	IGF2	cis	0.7939	0.2061	114	CABP4	ENSSSCG00000012906	INTRONIC	retinal cone morphology			0.333333
ASGA0008604	8	2	5148429	IGF2	cis	0.7982	0.2018	114	CD248	ENSSSCG00000029949	MISSENSE	angiogenesis ; calcium ion binding			277.583
DIAS0000846	8	2	6201646	IGF2	cis	0.8728	0.1272	114
H3GA0005759	8	2	6667399	IGF2	cis	0.8465	0.1535	114	NRXN2	ENSSSCG00000013024	INTRONIC	anxiety ; lethality ; synaptic connections ; body weight			0.666667
ASGA0102529	8	2	8596505	IGF2	cis	0.7632	0.2368	114	-	-	INTERGENIC
M1GA0025098	8	2	11175095	IGF2	cis	0.864	0.136	114	Olfactory receptor	ENSSSCG00000013121	SYNONYMOUS				0.166667
ASGA0106410	9	2	162088043	IGF2	trans	0.5088	0.4912	114	-	-	INTERGENIC
ASGA0085784	9	2	162298086	IGF2	trans	0.7544	0.2456	114	ANO9	ENSSSCG00000024569	INTRONIC	calcium activated chloride channel			2.16667
ASGA0057854	10	1	287348708	MGLL	trans	0.5219	0.4781	114
H3GA0035933	11	13	27954256	MGLL	cis	0.6623	0.3377	114	-	ENSSSCG00000027268	INTRONIC				0
ASGA0057098	11	13	34430646	MGLL	cis	0.5395	0.4605	114	-	ENSSSCG00000011352	DOWNSTREAM				45.1667
H3GA0036121	11	13	34526276	MGLL	cis	0.3596	0.6404	114	COL7A1	ENSSSCG00000011355	INTRONIC	epidermal and bone development and morphology ; growth ; development ; lethality			131.333
ASGA0057858	11	13	40676887	MGLL	cis	0.8026	0.1974	114
H3GA0036642	11	13	40721880	MGLL	cis	0.8026	0.1974	114
INRA0040170	11	13	53023515	MGLL	cis	0.5965	0.4035	114
MARC0021368	11	13	55473962	MGLL	cis	0.6272	0.3728	114	EOGT	ENSSSCG00000011504	DOWNSTREAM	intestine development			170
DIAS0004227	11	13	55667971	MGLL	cis	0.6272	0.3728	114
ALGA0070102	11	13	55965833	MGLL	cis	0.5175	0.4825	114	-	-	INTERGENIC
ALGA0070129	11	13	56472948	MGLL	cis	0.5044	0.4956	114	MITF	ENSSSCG00000011512	INTRONIC	eye and ear development ; coat color ; fertility ; pigmentation			138.5
M1GA0017549	11	13	59816021	MGLL	cis	0.6798	0.3202	114	SHQ1	ENSSSCG00000011518	INTRONIC	processing ribosomal RNAs			166.917
MARC0094430	11	13	59852917	MGLL	cis	0.6798	0.3202	114	SHQ1	ENSSSCG00000011518	INTRONIC	processing ribosomal RNAs			166.917
ALGA0070362	11	13	60439469	MGLL	cis	0.5789	0.4211	114	PDZRN3	ENSSSCG00000011521	INTRONIC	myogenic differentiation			7400.83
H3GA0036571	11	13	60609657	MGLL	cis	0.6096	0.3904	114	-	-	INTERGENIC
ALGA0070372	11	13	60676911	MGLL	cis	0.8026	0.1974	114	-	-	INTERGENIC
ALGA0070387	11	13	60801744	MGLL	cis	0.5526	0.4474	114	-	-	INTERGENIC
ALGA0070388	11	13	60807418	MGLL	cis	0.5526	0.4474	114	-	-	INTERGENIC
ALGA0070390	11	13	61014675	MGLL	cis	0.5526	0.4474	114	-	-	INTERGENIC
H3GA0036584	11	13	61069055	MGLL	cis	0.5789	0.4211	114	-	-	INTERGENIC
DRGA0012453	11	13	61190858	MGLL	cis	0.7895	0.2105	114	-	-	INTERGENIC
MARC0009388	11	13	61263202	MGLL	cis	0.7895	0.2105	114	-	-	INTERGENIC
ASGA0057792	11	13	61833288	MGLL	cis	0.7895	0.2105	114	-	-	INTERGENIC
H3GA0036592	11	13	61883698	MGLL	cis	0.7973	0.2027	111	-	-	INTERGENIC
ASGA0057789	11	13	61953632	MGLL	cis	0.8026	0.1974	114	-	-	INTERGENIC
ASGA0088181	11	13	61982576	MGLL	cis	0.8053	0.1947	113	-	-	INTERGENIC
ASGA0094034	11	13	62566678	MGLL	cis	0.5526	0.4474	114	-	-	INTERGENIC
INRA0040299	11	13	62729066	MGLL	cis	0.8026	0.1974	114
CASI0004415	11	13	63368471	MGLL	cis	0.8026	0.1974	114
ALGA0112091	11	13	63470641	MGLL	cis	0.7895	0.2105	114	-	-	INTERGENIC
ALGA0070440	11	13	63588824	MGLL	cis	0.7895	0.2105	114	-	-	INTERGENIC
MARC0058763	11	13	63665779	MGLL	cis	0.8026	0.1974	114	-	-	INTERGENIC
ALGA0070472	11	13	64137647	MGLL	cis	0.8026	0.1974	114	-	-	INTERGENIC
ALGA0070493	11	13	64933643	MGLL	cis	0.6096	0.3904	114	-	-	INTERGENIC
DRGA0012487	11	13	64999793	MGLL	cis	0.5658	0.4342	114	-	-	INTERGENIC
ASGA0057820	11	13	65041227	MGLL	cis	0.5676	0.4324	111	-	-	INTERGENIC
ALGA0070505	11	13	65648865	MGLL	cis	0.7895	0.2105	114	-	-	INTERGENIC
H3GA0036622	11	13	65952730	MGLL	cis	0.5044	0.4956	114	IL5RA	ENSSSCG00000011528	INTRONIC	immune system			0
ALGA0115138	11	13	66145615	MGLL	cis	0.8026	0.1974	114	-	-	INTERGENIC
MARC0096215	11	13	66268000	MGLL	cis	0.5658	0.4342	114	-	-	INTERGENIC
MARC0077830	11	13	66315906	MGLL	cis	0.5658	0.4342	114	-	-	INTERGENIC
ALGA0070545	11	13	66348482	MGLL	cis	0.5658	0.4342	114	-	-	INTERGENIC
ALGA0070557	11	13	66460974	MGLL	cis	0.5219	0.4781	114	-	-	INTERGENIC
MARC0110081	11	13	66717995	MGLL	cis	0.5658	0.4342	114	LRRN1	ENSSSCG00000023806	DOWNSTREAM	anxiety			83.8333
ALGA0115612	11	13	67066590	MGLL	cis	0.8026	0.1974	114	-	-	INTERGENIC
H3GA0036633	11	13	67214834	MGLL	cis	0.8026	0.1974	114	-	-	INTERGENIC
MARC0094085	11	13	67289917	MGLL	cis	0.8026	0.1974	114	SUMF1	ENSSSCG00000011532	INTRONIC	Body size ; growth			379.5
ALGA0070565	11	13	67303732	MGLL	cis	0.8026	0.1974	114	SUMF1	ENSSSCG00000011532	INTRONIC	Body size ; growth			379.5
H3GA0036644	11	13	67397487	MGLL	cis	0.8026	0.1974	114	-	-	INTERGENIC
ASGA0057864	11	13	67439574	MGLL	cis	0.5219	0.4781	114	-	-	INTERGENIC
ALGA0070577	11	13	67677342	MGLL	cis	0.5088	0.4912	114	-	-	INTERGENIC
ALGA0070579	11	13	67764217	MGLL	cis	0.8026	0.1974	114	-	-	INTERGENIC
ALGA0070583	11	13	67822598	MGLL	cis	0.8026	0.1974	114	-	-	INTERGENIC
DRGA0012516	11	13	67918828	MGLL	cis	0.8026	0.1974	114	ARL8B	ENSSSCG00000011535	INTRONIC	lysosome motility			891.667
MARC0016713	11	13	68100531	MGLL	cis	0.8026	0.1974	114	-	-	INTERGENIC
ALGA0070595	11	13	68151441	MGLL	cis	0.8026	0.1974	114	EDEM1	ENSSSCG00000020679	INTRONIC	calcium ; protein degradation			94.1667
ALGA0070608	11	13	68207174	MGLL	cis	0.8026	0.1974	114	-	-	INTERGENIC
ALGA0070612	11	13	68279611	MGLL	cis	0.5833	0.4167	114	-	-	INTERGENIC
DRGA0012520	11	13	68402608	MGLL	cis	0.5175	0.4825	114	-	-	INTERGENIC
ALGA0070619	11	13	68529027	MGLL	cis	0.5965	0.4035	114	-	-	INTERGENIC
ALGA0109826	11	13	68552642	MGLL	cis	0.5526	0.4474	114	-	-	INTERGENIC
DRGA0012530	11	13	69671505	MGLL	cis	0.5526	0.4474	114	-	-	INTERGENIC
MARC0080856	11	13	70349883	MGLL	cis	0.5526	0.4474	114	-	-	INTERGENIC
ALGA0070645	11	13	70563982	MGLL	cis	0.6754	0.3246	114	-	-	INTERGENIC
DRGA0012562	11	13	71601046	MGLL	cis	0.5395	0.4605	114	-	-	INTERGENIC
ASGA0057937	11	13	71634446	MGLL	cis	0.5526	0.4474	114	-	-	INTERGENIC
ASGA0057936	11	13	71661735	MGLL	cis	0.6886	0.3114	114	-	-	INTERGENIC
ALGA0070705	11	13	72217472	MGLL	cis	0.5088	0.4912	114	LMCD1	ENSSSCG00000011538	INTRONIC	transcription factor ; cardiac function			6985.17
ASGA0057964	11	13	72277882	MGLL	cis	0.5088	0.4912	114	LMCD1	ENSSSCG00000011538	DOWNSTREAM	transcription factor ; cardiac function			6985.17
MARC0052393	11	13	72320984	MGLL	cis	0.5088	0.4912	114	SSUH2	ENSSSCG00000023082	3'UTR				11.75
MARC0015967	11	13	72517319	MGLL	cis	0.5833	0.4167	114	-	-	INTERGENIC
ALGA0115717	11	13	72572816	MGLL	cis	0.5833	0.4167	114	-	-	INTERGENIC
MARC0033394	11	13	72574306	MGLL	cis	0.5219	0.4781	114	-	-	INTERGENIC
H3GA0036693	11	13	72895609	MGLL	cis	0.5219	0.4781	114	SETD5	ENSSSCG00000011540	INTRONIC	facial morphology ; lethality			2713.75
ALGA0070709	11	13	72975884	MGLL	cis	0.5219	0.4781	114	LHFPL4	ENSSSCG00000011543	INTRONIC	lipoma ; deafness	1	No	0
ALGA0070717	11	13	73058596	MGLL	cis	0.6579	0.3421	114	MTMR14	ENSSSCG00000011546	INTRONIC	muscle function ; glucose homeostasis			1671.17
ASGA0057975	11	13	73107395	MGLL	cis	0.6579	0.3421	114	OGG1	ENSSSCG00000011549	INTRONIC	cell physiology ; neurodegeneration			36.1667
MARC0037089	11	13	73121216	MGLL	cis	0.6579	0.3421	114	BRPF1	ENSSSCG00000011548	INTRONIC	adiposity ; embryonic hematopoiesis ; growth ; organogenesis	1	No	687.167
DIAS0000744	11	13	73139546	MGLL	cis	0.6579	0.3421	114
ALGA0070727	11	13	73179575	MGLL	cis	0.6579	0.3421	114	TTLL3	ENSSSCG00000011553	INTRONIC	intestine and colon development			320.167
ALGA0070736	11	13	73342777	MGLL	cis	0.6579	0.3421	114	FANCD2	ENSSSCG00000011563	INTRONIC	growth ; spermatogenesis ; lethality			71.4167
ALGA0070746	11	13	73529988	MGLL	cis	0.6579	0.3421	114	-	ENSSSCG00000020719	UPSTREAM				24.75
DBKK0000291	11	13	73562335	MGLL	cis	0.6579	0.3421	114	SEC13	ENSSSCG00000011572	SYNONYMOUS	endoplasmatic reticulum			614.75
MARC0008575	11	13	73609814	MGLL	cis	0.693	0.307	114	ATP2B2	ENSSSCG00000023084	INTRONIC	vestibular system physiology ; male infertility			822.333
ASGA0057995	11	13	73749480	MGLL	cis	0.6798	0.3202	114	-	-	INTERGENIC
H3GA0036725	11	13	73807719	MGLL	cis	0.6798	0.3202	114	-	-	INTERGENIC
ALGA0111894	11	13	73955342	MGLL	cis	0.6798	0.3202	114	-	-	INTERGENIC
MARC0095999	11	13	73959641	MGLL	cis	0.693	0.307	114	-	-	INTERGENIC
H3GA0055439	11	13	74216361	MGLL	cis	0.6798	0.3202	114	-	-	INTERGENIC
MARC0002358	11	13	74223192	MGLL	cis	0.6798	0.3202	114	-	-	INTERGENIC
MARC0031633	11	13	74237321	MGLL	cis	0.6798	0.3202	114	-	-	INTERGENIC
ALGA0070780	11	13	74352053	MGLL	cis	0.6798	0.3202	114	-	-	INTERGENIC
ALGA0070777	11	13	74364519	MGLL	cis	0.6798	0.3202	114	-	-	INTERGENIC
MARC0046095	11	13	74382805	MGLL	cis	0.6798	0.3202	114	-	-	INTERGENIC
ASGA0058022	11	13	74464820	MGLL	cis	0.6798	0.3202	114	HRH1	ENSSSCG00000011576	UPSTREAM	adiposity and lipid homeostasis ; immune system ; behavior ; weight ; food intake ; insulin	1	No	238.667
ASGA0058016	11	13	74494405	MGLL	cis	0.6798	0.3202	114	HRH1	ENSSSCG00000011576	INTRONIC	adiposity and lipid homeostasis ; immune system ; behavior ; weight ; food intake ; insulin	1	No	238.667
ALGA0070775	11	13	74564714	MGLL	cis	0.6798	0.3202	114	HRH1	ENSSSCG00000011576	INTRONIC	adiposity and lipid homeostasis ; immune system ; behavior ; weight ; food intake ; insulin	1	No	238.667
SIRI0000901	11	13	74679000	MGLL	cis	0.6798	0.3202	114
ASGA0058032	11	13	75066887	MGLL	cis	0.693	0.307	114	-	-	INTERGENIC
ALGA0070790	11	13	75084617	MGLL	cis	0.6798	0.3202	114	-	-	INTERGENIC
MARC0019179	11	13	75098682	MGLL	cis	0.6798	0.3202	114	-	-	INTERGENIC
ALGA0070793	11	13	75170684	MGLL	cis	0.6798	0.3202	114	TAMM41	ENSSSCG00000011578	INTRONIC	mithocondrial protein			232.833
ASGA0058030	11	13	75263496	MGLL	cis	0.6798	0.3202	114	-	-	INTERGENIC
ALGA0070795	11	13	75275986	MGLL	cis	0.6798	0.3202	114	5_8S_rRNA	ENSSSCG00000019373	UPSTREAM				0
MARC0026104	11	13	75400094	MGLL	cis	0.6798	0.3202	114	SYN2	ENSSSCG00000023225	INTRONIC	brain development ; neuronal system			2.25
ASGA0058041	11	13	75539907	MGLL	cis	0.6798	0.3202	114	-	-	INTERGENIC
ISU10000701	11	13	75577805	MGLL	cis	0.6798	0.3202	114	PPARG	ENSSSCG00000011579	UPSTREAM	adiposity and lipid homeostasis ; glucose homeostasis ; bone morphology ; body temperature ,	1	Yes	77.5
MARC0023801	11	13	75723927	MGLL	cis	0.6798	0.3202	114	TSEN2	ENSSSCG00000011580	INTRONIC	tRNA splicing (TSEN2)			154.25
ASGA0058043	11	13	75736488	MGLL	cis	0.6798	0.3202	114	MKRN2OS ; TSEN2	ENSSSCG00000011581 ; ENSSSCG00000011580	DOWNSTREAM	tRNA splicing (TSEN2)
CASI0006992	11	13	76136374	MGLL	cis	0.6798	0.3202	114
ASGA0058053	11	13	76143725	MGLL	cis	0.6798	0.3202	114	RHO	ENSSSCG00000011590	DOWNSTREAM	eye development			2.08333
ASGA0058055	11	13	76172438	MGLL	cis	0.6798	0.3202	114	H1FOO	ENSSSCG00000011591	INTRONIC	glucose homeostasis			0
ASGA0058060	11	13	76212117	MGLL	cis	0.6798	0.3202	114	PLXND1	ENSSSCG00000011592	INTRONIC	cardiovascular system ; neuronal system			768.167
ASGA0058062	11	13	76230975	MGLL	cis	0.6798	0.3202	114	PLXND1	ENSSSCG00000011592	UPSTREAM	cardiovascular system ; neuronal system			768.167
ALGA0070818	11	13	76244239	MGLL	cis	0.6818	0.3182	110	-	-	INTERGENIC
H3GA0036764	11	13	76264936	MGLL	cis	0.6798	0.3202	114	TMCC1	ENSSSCG00000011593	DOWNSTREAM				2036.25
ALGA0070819	11	13	76282048	MGLL	cis	0.6798	0.3202	114	TMCC1	ENSSSCG00000011593	INTRONIC				2036.25
INRA0040425	11	13	76856743	MGLL	cis	0.6798	0.3202	114
ASGA0058079	11	13	77581700	MGLL	cis	0.6798	0.3202	114	SLC6A6	ENSSSCG00000011600	INTRONIC				23.5833
ASGA0058083	11	13	77635903	MGLL	cis	0.6798	0.3202	114	-	-	INTERGENIC
ALGA0124516	11	13	78016930	MGLL	cis	0.6798	0.3202	114	WNT7A	ENSSSCG00000011606	INTRONIC	fertility ; vertebrae number			0.166667
MARC0069372	11	13	78780192	MGLL	cis	0.6798	0.3202	114	-	-	INTERGENIC
MARC0014783	11	13	78935288	MGLL	cis	0.6798	0.3202	114	ACAD9	ENSSSCG00000020690	INTRONIC	lipid homeostasis	1	Yes	71.75
ASGA0096000	11	13	79044236	MGLL	cis	0.6798	0.3202	114	-	ENSSSCG00000024552	INTRONIC				1.66667
ASGA0083811	11	13	79111100	MGLL	cis	0.6798	0.3202	114	EFCC1	ENSSSCG00000024000	INTRONIC	calcium			28.5833
DIAS0001919	11	13	79276382	MGLL	cis	0.6798	0.3202	114
MARC0093666	11	13	79410199	MGLL	cis	0.6798	0.3202	114	COPG1	ENSSSCG00000011616	3'UTR	Lipid metabolism ; golgi function ; lethality	1		1464.33
ASGA0103932	11	13	80063897	MGLL	cis	0.6491	0.3509	114	MGLL	ENSSSCG00000024134	INTRONIC	lipid homeostasis ; immune system ; hematopoyesis ; body temperature	1	Yes	2350.83
MARC0054666	11	13	80581543	MGLL	cis	0.6491	0.3509	114	PLXNA1	ENSSSCG00000024001	INTRONIC	bone morphology ; cytoskeleton			252
ASGA0102308	11	13	80715219	MGLL	cis	0.6491	0.3509	114	TXNRD3	ENSSSCG00000023929	INTRONIC	sperm maturation ; oxidative stress			168.25
ASGA0093606	11	13	80777873	MGLL	cis	0.6869	0.3131	107	-	-	INTERGENIC
DRGA0012597	11	13	80943982	MGLL	cis	0.6491	0.3509	114	CHST13	ENSSSCG00000011625	UPSTREAM	cartilage formation			2.16667
ALGA0070897	11	13	81083948	MGLL	cis	0.5877	0.4123	114	-	-	INTERGENIC
ALGA0070915	11	13	81338092	MGLL	cis	0.6532	0.3468	111	ACAD11	ENSSSCG00000011629	INTRONIC	lipid homeostasis	1	Yes	514.5
ALGA0070916	11	13	81362489	MGLL	cis	0.6491	0.3509	114	ACAD11	ENSSSCG00000011629	INTRONIC	lipid homeostasis	1	Yes	514.5
INRA0040470	11	13	81391337	MGLL	cis	0.6491	0.3509	114
MARC0047938	11	13	81636410	MGLL	cis	0.6798	0.3202	114	-	-	INTERGENIC
MARC0007815	11	13	81649116	MGLL	cis	0.6798	0.3202	114	-	-	INTERGENIC
ASGA0090344	11	13	81743576	MGLL	cis	0.6798	0.3202	114	-	-	INTERGENIC
MARC0042047	11	13	81902962	MGLL	cis	0.6798	0.3202	114	-	-	INTERGENIC
ALGA0070918	11	13	82003709	MGLL	cis	0.6798	0.3202	114	TMEM108	ENSSSCG00000011635	INTRONIC				0.75
DRGA0012606	11	13	82031954	MGLL	cis	0.6798	0.3202	114	BFSP2	ENSSSCG00000011636	INTRONIC	vision			0
ALGA0070925	11	13	82085380	MGLL	cis	0.6798	0.3202	114	BFSP2	ENSSSCG00000011636	INTRONIC	vision			0
INRA0040493	11	13	82450638	MGLL	cis	0.6798	0.3202	114
DRGA0012610	11	13	82496275	MGLL	cis	0.6798	0.3202	114	SRPRB	ENSSSCG00000011639	INTRONIC	membrane receptor			198.083
ASGA0058169	11	13	82550213	MGLL	cis	0.6798	0.3202	114	-	-	INTERGENIC
ALGA0070938	11	13	82572552	MGLL	cis	0.6798	0.3202	114	-	-	INTERGENIC
ALGA0070937	11	13	82589660	MGLL	cis	0.677	0.323	113	-	-	INTERGENIC
ALGA0016576	12	2	146195530	NCOA1	trans	0.9079	0.0921	114	ETF1	ENSSSCG00000014337	INTRONIC	transcription factor ; termination of translation ; meiosis			6970.58
MARC0045025	12	2	146604847	NCOA1	trans	0.9079	0.0921	114	CTNNA1	ENSSSCG00000014339	INTRONIC	brain morphology ; embryonic tissue morphology ; skeleton development			2310.58
MARC0087200	12	2	146722998	NCOA1	trans	0.9079	0.0921	114	-	-	INTERGENIC
MARC0016562	13	6	143952619	PIK3R1	trans	0.6184	0.3816	114	-	-	INTERGENIC
ASGA0029993	13	6	143976085	PIK3R1	trans	0.614	0.386	114	-	-	INTERGENIC
ALGA0117336	13	6	145605378	PIK3R1	trans	0.5351	0.4649	114	C1orf177	ENSSSCG00000027362	INTRONIC				0
ALGA0113789	14	6	10020702	PLA2G12A	trans	0.8114	0.1886	114	VAT1L	ENSSSCG00000002696	INTRONIC	behavior			15.1667
ALGA0103867	15	6	79924228	PLA2G12A	trans	0.6623	0.3377	114	-	-	INTERGENIC
ASGA0039774	16	8	128899782	PLA2G12A	trans	0.7719	0.2281	114	-	-	INTERGENIC
MARC0031261	16	8	134024195	PLA2G12A	trans	0.4123	0.5877	114	BMPR1B	ENSSSCG00000029621	INTRONIC	cartilage and bone development ; fertility			277.917
ALGA0108906	16	8	136113975	PLA2G12A	trans	0.5351	0.4649	114
M1GA0003328	17	2	150634202	PPARA	trans	0.5265	0.4735	113	ARHGAP26	ENSSSCG00000014399	INTRONIC	cell signaling ; phospholipid binding	1	Yes	47.3333
MARC0074986	18	6	89986075	PPARA	trans	0.5482	0.4518	114	CEP192	ENSSSCG00000003673	INTRONIC	cell replication			178.667
DIAS0004325	18	6	90305912	PPARA	trans	0.5482	0.4518	114
CASI0006620	18	6	90352248	PPARA	trans	0.5482	0.4518	114
