# Supplementary material for: Expression-based GWAS identifies variants, gene interactions and key regulators affecting intramuscular fatty acid content and composition in porcine meat
Source: Sci Rep. 2016 Aug 18;6:31803. doi: 10.1038/srep31803 (PMC4989154; doi:10.1038/srep31803)
Supplement: Supplementary Table S3 [file srep31803-s3.xls]

## Sheet: Annotation
Expression-based GWAS identifies variants, gene interactions and key regulators affecting intramuscular fatty acid content and composition in porcine meat Anna Puig-Oliveras1,2 *, Manuel Revilla1,2, Anna Castelló1,2, Ana I. Fernández3, Josep M. Folch1,2, Maria Ballester1,2,4 1 Departament de Ciència Animal i dels Aliments, Universitat Autònoma de Barcelona (UAB), 08193 Bellaterra, Spain 2 Plant a…
Table S3. Gene annotation of genes within the eQTL intervals. Annotation was performed by considering for trans-eQTLs the eQTL interval ±1 Mb; whereas for cis-eQTLs only the studied gene was selected (ACSM5, IGF2, and MGLL).
Ensembl Gene ID	Associated Gene ID	Chr	Gene Start (bp)	Gene End (bp)	Gene type	Description	Number of eQTLs	Gene	Orthologous COW_HUMANMOUSE_DOG	Functional Anotation MGI	Functional Anotation Genomatix	Related with lipid metabolism in the literature
ENSSSCG00000026453	ACSM5	3	26172262	26260371	protein_coding	acyl-CoA synthetase medium-chain family member 5 [Source:HGNC Symbol;Acc:HGNC:26060]	1	ACSM5-cis	ACSM5	MGI-Fatty acid metabolism	Genomatix
ENSSSCG00000008432	C2orf61	3	99516479	99563892	protein_coding	chromosome 2 open reading frame 61 [Source:HGNC Symbol;Acc:HGNC:26850]	2	ACSM5-trans	C2orf61
ENSSSCG00000008433	CALM1	3	99567552	99581893	protein_coding	Uncharacterized protein [Source:UniProtKB/TrEMBL;Acc:F2Z5G3]	2	ACSM5-trans	CALM1			Yes
ENSSSCG00000008434	TTC7A	3	99602190	99646256	protein_coding	tetratricopeptide repeat domain 7A [Source:HGNC Symbol;Acc:HGNC:19750]	2	ACSM5-trans	TTC7A
ENSSSCG00000021325	MCFD2	3	99714046	99719396	protein_coding	multiple coagulation factor deficiency 2 [Source:HGNC Symbol;Acc:HGNC:18451]	2	ACSM5-trans	MCFD2
ENSSSCG00000008436		3	99774207	99774661	protein_coding	Uncharacterized protein [Source:UniProtKB/TrEMBL;Acc:F1S5M3]	2	ACSM5-trans
ENSSSCG00000008437	SOCS5	3	99871903	99939833	protein_coding	Sus scrofa suppressor of cytokine signaling 5 (SOCS5), mRNA. [Source:RefSeq mRNA;Acc:NM_001162890]	2	ACSM5-trans	SOCS5
ENSSSCG00000008440	PIGF	3	100009942	100014286	protein_coding	phosphatidylinositol glycan anchor biosynthesis, class F [Source:HGNC Symbol;Acc:HGNC:8962]	2	ACSM5-trans	PIGF		Genomatix
ENSSSCG00000008439	RHOQ	3	100058022	100097054	protein_coding	Uncharacterized protein [Source:UniProtKB/TrEMBL;Acc:F2Z5G1]	2	ACSM5-trans	RHOQ
ENSSSCG00000025420	U6	3	100065521	100065627	snRNA	U6 spliceosomal RNA [Source:RFAM;Acc:RF00026]	2	ACSM5-trans	U6
ENSSSCG00000008441	ATP6V1E2	3	100117152	100117832	protein_coding	ATPase, H+ transporting, lysosomal 31kDa, V1 subunit E2 [Source:HGNC Symbol;Acc:HGNC:18125]	2	ACSM5-trans	ATP6V1E2
ENSSSCG00000008442	TMEM247	3	100146888	100151357	protein_coding	transmembrane protein 247 [Source:HGNC Symbol;Acc:HGNC:42967]	2	ACSM5-trans	TMEM247
ENSSSCG00000008443	EPAS1	3	100173612	100213334	protein_coding	Sus scrofa endothelial PAS domain protein 1 (EPAS1), mRNA. [Source:RefSeq mRNA;Acc:NM_001097420]	2	ACSM5-trans	EPAS1
ENSSSCG00000008444	PRKCE	3	100427913	100615864	protein_coding	protein kinase C, epsilon [Source:HGNC Symbol;Acc:HGNC:9401]	2	ACSM5-trans	PRKCE		Genomatix
ENSSSCG00000008445	SRBD1	3	101017493	101209095	protein_coding	S1 RNA binding domain 1 [Source:HGNC Symbol;Acc:HGNC:25521]	2	ACSM5-trans	SRBD1
ENSSSCG00000010793	DCTN5	10	2661	17242	protein_coding	dynactin 5 (p25) [Source:HGNC Symbol;Acc:HGNC:24594]	3	ACSM5-trans	DCTN5
ENSSSCG00000010794	PALB2	10	17295	43957	protein_coding	partner and localizer of BRCA2 [Source:HGNC Symbol;Acc:HGNC:26144]	3	ACSM5-trans	PALB2
ENSSSCG00000010795	NDUFAB1	10	50589	62614	protein_coding	NADH dehydrogenase (ubiquinone) 1, alpha/beta subcomplex, 1, 8kDa [Source:HGNC Symbol;Acc:HGNC:7694]	3	ACSM5-trans	NDUFAB1	MGI-Fatty acid metabolism	Genomatix
ENSSSCG00000010796	UBFD1	10	74434	86228	protein_coding	ubiquitin family domain containing 1 [Source:HGNC Symbol;Acc:HGNC:30565]	3	ACSM5-trans	UBFD1
ENSSSCG00000010797	EARS2	10	86465	115567	protein_coding	glutamyl-tRNA synthetase 2, mitochondrial [Source:HGNC Symbol;Acc:HGNC:29419]	3	ACSM5-trans	EARS2
ENSSSCG00000010798	GGA2	10	135679	165446	protein_coding	golgi-associated, gamma adaptin ear containing, ARF binding protein 2 [Source:HGNC Symbol;Acc:HGNC:16064]	3	ACSM5-trans	GGA2
ENSSSCG00000010799	COG7	10	171589	254079	protein_coding	component of oligomeric golgi complex 7 [Source:HGNC Symbol;Acc:HGNC:18622]	3	ACSM5-trans	COG7			Yes
ENSSSCG00000028923		10	309239	337906	protein_coding	Uncharacterized protein [Source:UniProtKB/TrEMBL;Acc:I3LGX7]	3	ACSM5-trans	SCNN1B
ENSSSCG00000023093		10	328476	328570	miRNA		3	ACSM5-trans
ENSSSCG00000029791		8	14998877	15018730	protein_coding	Uncharacterized protein [Source:UniProtKB/TrEMBL;Acc:I3LTN3]	4	CROT
ENSSSCG00000008749	SLIT2	8	15355493	15443176	protein_coding	slit homolog 2 (Drosophila) [Source:HGNC Symbol;Acc:HGNC:11086]	4	CROT	SLIT2
ENSSSCG00000023893	ssc-mir-218-1	8	15443762	15443845	miRNA	ssc-mir-218-1 [Source:miRBase;Acc:MI0015924]	4	CROT	ssc-mir-218-1
ENSSSCG00000008750	PACRGL	8	15450655	15470225	protein_coding	PARK2 co-regulated-like [Source:HGNC Symbol;Acc:HGNC:28442]	4	CROT	PACRGL
ENSSSCG00000023934	KCNIP4	8	15471132	15609158	protein_coding	Kv channel interacting protein 4 [Source:HGNC Symbol;Acc:HGNC:30083]	4	CROT	KCNIP4
ENSSSCG00000028224		8	15579229	15580803	protein_coding	Uncharacterized protein [Source:UniProtKB/TrEMBL;Acc:I3LB18]	4	CROT
ENSSSCG00000008753	ADGRA3	8	16905166	16910788	protein_coding	adhesion G protein-coupled receptor A3 [Source:HGNC Symbol;Acc:HGNC:13839]	4	CROT	ADGRA3
ENSSSCG00000009535	EFNB2	11	81565082	81610206	protein_coding	Sus scrofa ephrin-B2 (EFNB2), mRNA. [Source:RefSeq mRNA;Acc:NM_001114286]	5	FABP3	EFNB2
ENSSSCG00000009536	ARGLU1	11	81616020	81643873	protein_coding	arginine and glutamate rich 1 [Source:HGNC Symbol;Acc:HGNC:25482]	5	FABP3	ARGLU1
ENSSSCG00000027392	U6	11	81826840	81826946	snRNA	U6 spliceosomal RNA [Source:RFAM;Acc:RF00026]	5	FABP3	U6
ENSSSCG00000016840		11	81827710	81828106	pseudogene		5	FABP3
ENSSSCG00000009537	FAM155A	11	82190417	82226221	protein_coding	family with sequence similarity 155, member A [Source:HGNC Symbol;Acc:HGNC:33877]	5	FABP3	FAM155A
ENSSSCG00000009539		11	82924144	82925148	protein_coding		5	FABP3	Rpl5
ENSSSCG00000020247	U6	11	82933949	82934054	snRNA	U6 spliceosomal RNA [Source:RFAM;Acc:RF00026]	5	FABP3	U6
ENSSSCG00000009540	LIG4	11	82953471	82956203	protein_coding	ligase IV, DNA, ATP-dependent [Source:HGNC Symbol;Acc:HGNC:6601]	5	FABP3	LIG4
ENSSSCG00000009541	ABHD13	11	82962703	82981428	protein_coding	abhydrolase domain containing 13 [Source:HGNC Symbol;Acc:HGNC:20293]	5	FABP3	ABHD13
ENSSSCG00000009542	TNFSF13B	11	83014418	83046597	protein_coding	Sus scrofa tumor necrosis factor (ligand) superfamily, member 13b (TNFSF13B), mRNA. [Source:RefSeq mRNA;Acc:NM_001097498]	5	FABP3	TNFSF13B
ENSSSCG00000029470	POMP	11	5755487	5758255	protein_coding	proteasome maturation protein [Source:HGNC Symbol;Acc:HGNC:20330]	6	FOS	POMP
ENSSSCG00000025996		11	5849650	5934897	protein_coding	Uncharacterized protein [Source:UniProtKB/TrEMBL;Acc:I3LU86]	6	FOS
ENSSSCG00000009323	MTUS2	11	6139104	6174042	protein_coding	microtubule associated tumor suppressor candidate 2 [Source:HGNC Symbol;Acc:HGNC:20595]	6	FOS	MTUS2
ENSSSCG00000029456	SLC7A1	11	6181362	6188211	protein_coding	Sus scrofa solute carrier family 7 (cationic amino acid transporter, y+ system), member 1 (SLC7A1), mRNA. [Source:RefSeq mRNA;Acc:NM_001012613]	6	FOS	SLC7A1
ENSSSCG00000022344		11	6284506	6298410	protein_coding	Uncharacterized protein [Source:UniProtKB/TrEMBL;Acc:F1RST9]	6	FOS	UBL3
ENSSSCG00000009324		11	6317524	6359908	protein_coding	Uncharacterized protein [Source:UniProtKB/TrEMBL;Acc:F1RSU0]	6	FOS	SLC7A1
ENSSSCG00000023265		11	6456359	6470262	protein_coding	Uncharacterized protein [Source:UniProtKB/TrEMBL;Acc:F1RST9]	6	FOS	UBL3
ENSSSCG00000009326	KATNAL1	11	6760617	6803995	protein_coding	katanin p60 subunit A-like 1 [Source:HGNC Symbol;Acc:HGNC:28361]	6	FOS	KATNAL1
ENSSSCG00000009328		11	6990311	7005937	protein_coding	Uncharacterized protein [Source:UniProtKB/TrEMBL;Acc:F1RST7]	6	FOS
ENSSSCG00000009327	HMGB1	11	7125533	7133000	protein_coding	high mobility group box 1 [Source:HGNC Symbol;Acc:HGNC:4983]	6	FOS	HMGB1
ENSSSCG00000028065	USPL1	11	7207278	7213789	protein_coding	ubiquitin specific peptidase like 1 [Source:HGNC Symbol;Acc:HGNC:20294]	6	FOS	USPL1
ENSSSCG00000009330	ALOX5AP	11	7261120	7287563	protein_coding	Sus scrofa arachidonate 5-lipoxygenase-activating protein (ALOX5AP), mRNA. [Source:RefSeq mRNA;Acc:NM_001164001]	6	FOS	ALOX5AP		Genomatix
ENSSSCG00000009331	MEDAG	11	7396534	7414732	protein_coding	mesenteric estrogen-dependent adipogenesis [Source:HGNC Symbol;Acc:HGNC:25926]	6	FOS	MEDAG
ENSSSCG00000009332	TEX26	11	7419907	7445573	protein_coding	testis expressed 26 [Source:HGNC Symbol;Acc:HGNC:28622]	6	FOS	TEX26
ENSSSCG00000026489	U6	11	7510599	7510702	snRNA	U6 spliceosomal RNA [Source:RFAM;Acc:RF00026]	6	FOS	U6
ENSSSCG00000009333		11	7528247	7566264	protein_coding	Uncharacterized protein [Source:UniProtKB/TrEMBL;Acc:F1RST2]	6	FOS	Wdr95
ENSSSCG00000009334	HSPH1	11	7585525	7661067	protein_coding	Sus scrofa heat shock 105kDa/110kDa protein 1 (HSPH1), mRNA. [Source:RefSeq mRNA;Acc:NM_001097504]	6	FOS	HSPH1
ENSSSCG00000026013	U6	11	7686855	7686958	snRNA	U6 spliceosomal RNA [Source:RFAM;Acc:RF00026]	6	FOS	U6
ENSSSCG00000029562		11	7754092	7754191	miRNA		6	FOS
ENSSSCG00000009335	B3GALTL	11	7775851	7875184	protein_coding	beta 1,3-galactosyltransferase-like [Source:HGNC Symbol;Acc:HGNC:20207]	6	FOS	B3GALTL
ENSSSCG00000009336		11	8312524	8336889	protein_coding	Uncharacterized protein [Source:UniProtKB/TrEMBL;Acc:F1RSS8]	6	FOS	RXFP2
ENSSSCG00000009338	FRY	11	8441468	8505378	protein_coding	furry homolog (Drosophila) [Source:HGNC Symbol;Acc:HGNC:20367]	6	FOS	FRY
ENSSSCG00000009337		11	8547656	8586898	protein_coding	Uncharacterized protein [Source:UniProtKB/TrEMBL;Acc:F1RSS6]	6	FOS	FRY
ENSSSCG00000023699		11	8592391	8596779	protein_coding	Uncharacterized protein [Source:UniProtKB/TrEMBL;Acc:F1RSS7]	6	FOS
ENSSSCG00000024888		11	8635383	8643423	protein_coding	Uncharacterized protein [Source:UniProtKB/TrEMBL;Acc:I3LBU1]	6	FOS
ENSSSCG00000009346		11	8713904	8738650	protein_coding	Uncharacterized protein [Source:UniProtKB/TrEMBL;Acc:F1RSR7]	6	FOS	N4bp2l2
ENSSSCG00000028932		11	8859998	8881844	protein_coding	Uncharacterized protein [Source:UniProtKB/TrEMBL;Acc:I3L5Z6]	6	FOS
ENSSSCG00000021725	PDS5B	11	8911211	8915009	protein_coding	PDS5 cohesin associated factor B [Source:HGNC Symbol;Acc:HGNC:20418]	6	FOS	PDS5B
ENSSSCG00000009345		11	9020844	9044196	protein_coding	Uncharacterized protein [Source:UniProtKB/TrEMBL;Acc:F1RSR8]	6	FOS
ENSSSCG00000020174	U6	11	9076065	9076168	snRNA	U6 spliceosomal RNA [Source:RFAM;Acc:RF00026]	6	FOS	U6
ENSSSCG00000009347	KL	11	9345005	9392395	protein_coding	Uncharacterized protein [Source:UniProtKB/TrEMBL;Acc:F1RSR6]	6	FOS	KL
ENSSSCG00000009348		11	9429665	9467656	protein_coding		6	FOS	STARD13	MGI-Fatty acid metabolism
ENSSSCG00000009349	RFC3	11	10050846	10218454	protein_coding	replication factor C (activator 1) 3, 38kDa [Source:HGNC Symbol;Acc:HGNC:9971]	6	FOS	RFC3
ENSSSCG00000021829		11	11141413	11236840	protein_coding	Uncharacterized protein [Source:UniProtKB/TrEMBL;Acc:I3LML0]	6	FOS
ENSSSCG00000021980		11	11291633	11293597	protein_coding	Uncharacterized protein [Source:UniProtKB/TrEMBL;Acc:I3L915]	6	FOS
ENSSSCG00000029214		11	11325529	11327563	protein_coding	Uncharacterized protein [Source:UniProtKB/TrEMBL;Acc:I3L6R4]	6	FOS
ENSSSCG00000030057		11	11349791	11353706	protein_coding	Uncharacterized protein [Source:UniProtKB/TrEMBL;Acc:I3L8B6]	6	FOS
ENSSSCG00000020699		11	11355261	11378042	protein_coding	Uncharacterized protein [Source:UniProtKB/TrEMBL;Acc:I3LCS0]	6	FOS
ENSSSCG00000009350		11	11439456	11659219	protein_coding	Uncharacterized protein [Source:UniProtKB/TrEMBL;Acc:F1RSR3]	6	FOS
ENSSSCG00000009351	MAB21L1	11	11568959	11570038	protein_coding	mab-21-like 1 (C. elegans) [Source:HGNC Symbol;Acc:HGNC:6757]	6	FOS	MAB21L1
ENSSSCG00000028213	U4	11	11627450	11627577	snRNA	U4 spliceosomal RNA [Source:RFAM;Acc:RF00015]	6	FOS	U4
ENSSSCG00000021381	NBEA	11	11684216	11750222	protein_coding	neurobeachin [Source:HGNC Symbol;Acc:HGNC:7648]	6	FOS	NBEA
ENSSSCG00000009352		11	11813459	11857640	protein_coding	Uncharacterized protein [Source:UniProtKB/TrEMBL;Acc:F1RSR2]	6	FOS	DCLK1
ENSSSCG00000030111		11	11871940	11933177	protein_coding	Uncharacterized protein [Source:UniProtKB/TrEMBL;Acc:I3LJW1]	6	FOS	DCLK1
ENSSSCG00000029956		11	12116307	12116708	protein_coding	Uncharacterized protein [Source:UniProtKB/TrEMBL;Acc:I3L5C8]	6	FOS	DCLK1
ENSSSCG00000026164		11	12153276	12196294	protein_coding	Uncharacterized protein [Source:UniProtKB/TrEMBL;Acc:I3LBW9]	6	FOS	SOHLH2
ENSSSCG00000009353		11	12231552	12255683	protein_coding	Uncharacterized protein [Source:UniProtKB/TrEMBL;Acc:F1RSR1]	6	FOS	SPG20	MGI-Fatty acid metabolism
ENSSSCG00000024635		11	12264417	12281396	protein_coding	Uncharacterized protein [Source:UniProtKB/TrEMBL;Acc:I3LMW6]	6	FOS	SPG20	MGI-Fatty acid metabolism
ENSSSCG00000026564		11	12284861	12327375	protein_coding		6	FOS
ENSSSCG00000009354	CCNA1	11	12355646	12364743	protein_coding	cyclin A1 [Source:HGNC Symbol;Acc:HGNC:1577]	6	FOS	CCNA1
ENSSSCG00000009355	SERTM1	11	12544491	12544814	protein_coding	serine-rich and transmembrane domain containing 1 [Source:HGNC Symbol;Acc:HGNC:33792]	6	FOS	SERTM1
ENSSSCG00000009356	RFXAP	11	12636923	12641834	protein_coding	regulatory factor X-associated protein [Source:HGNC Symbol;Acc:HGNC:9988]	6	FOS	RFXAP
ENSSSCG00000009357	SMAD9	11	12649696	12713009	protein_coding	Sus scrofa SMAD family member 9 (SMAD9), mRNA. [Source:RefSeq mRNA;Acc:NM_001195510]	6	FOS	SMAD9
ENSSSCG00000025521		11	12724510	12736276	protein_coding	Uncharacterized protein [Source:UniProtKB/TrEMBL;Acc:I3LGL3]	6	FOS	ALG5
ENSSSCG00000026613		11	12772405	12776621	protein_coding	Uncharacterized protein [Source:UniProtKB/TrEMBL;Acc:I3LPG2]	6	FOS
ENSSSCG00000009358	EXOSC8	11	12778571	12784006	protein_coding	exosome component 8 [Source:HGNC Symbol;Acc:HGNC:17035]	6	FOS	EXOSC8
ENSSSCG00000009360	ALG5	11	12785056	12798122	protein_coding	dolichyl-phosphate beta-glucosyltransferase [Source:RefSeq peptide;Acc:NP_001231249]	6	FOS	ALG5
ENSSSCG00000009359	SUPT20H	11	12818502	12827481	protein_coding	suppressor of Ty 20 homolog (S. cerevisiae) [Source:HGNC Symbol;Acc:HGNC:20596]	6	FOS	SUPT20H
IGF2	IGF2	2			protein_coding		8	IGF2-cis	IGF2		Genomatix
ENSSSCG00000024767		2	161099733	161100671	protein_coding	Olfactory receptor [Source:UniProtKB/TrEMBL;Acc:I3LDD7]	9	IGF2-trans	OR2T8
ENSSSCG00000021614		2	161166325	161167254	protein_coding	Olfactory receptor [Source:UniProtKB/TrEMBL;Acc:I3LLM2]	9	IGF2-trans	Olfr315
ENSSSCG00000027633		2	161223288	161224690	protein_coding	Uncharacterized protein [Source:UniProtKB/TrEMBL;Acc:F1RH05]	9	IGF2-trans	OR14C36
ENSSSCG00000021127		2	161253405	161254349	protein_coding	Olfactory receptor [Source:UniProtKB/TrEMBL;Acc:I3LCG0]	9	IGF2-trans	Olfr165
ENSSSCG00000024040		2	161382814	161383755	protein_coding		9	IGF2-trans
ENSSSCG00000020815		2	161437708	161438670	protein_coding	Olfactory receptor [Source:UniProtKB/TrEMBL;Acc:I3L6S7]	9	IGF2-trans	OR2T29
ENSSSCG00000025019		2	161452575	161453537	protein_coding	Olfactory receptor [Source:UniProtKB/TrEMBL;Acc:I3LE37]	9	IGF2-trans	OR2T29
ENSSSCG00000029373	OR2T1	2	161501749	161502693	protein_coding	olfactory receptor, family 2, subfamily T, member 1 [Source:HGNC Symbol;Acc:HGNC:8277]	9	IGF2-trans	OR2T1
ENSSSCG00000028636		2	161635323	161636276	protein_coding	Olfactory receptor [Source:UniProtKB/TrEMBL;Acc:I3L9D2]	9	IGF2-trans	OR2T11
ENSSSCG00000027925		2	161685648	161686601	protein_coding	Olfactory receptor [Source:UniProtKB/TrEMBL;Acc:I3LI88]	9	IGF2-trans	OR2T11
ENSSSCG00000014553		2	161868269	161869222	protein_coding	Olfactory receptor [Source:UniProtKB/TrEMBL;Acc:F1RGZ9]	9	IGF2-trans	OR2T3
ENSSSCG00000014552		2	161918284	161919216	protein_coding	Olfactory receptor [Source:UniProtKB/TrEMBL;Acc:F1RH00]	9	IGF2-trans	OR2T3
ENSSSCG00000014551		2	161930185	161931129	protein_coding	Olfactory receptor [Source:UniProtKB/TrEMBL;Acc:F1RH01]	9	IGF2-trans	OR2T29
ENSSSCG00000021366		2	161971025	161972318	protein_coding	Uncharacterized protein [Source:UniProtKB/TrEMBL;Acc:I3LUD3]	9	IGF2-trans	OR2T29
ENSSSCG00000021903		2	162076800	162077818	protein_coding	Uncharacterized protein [Source:UniProtKB/TrEMBL;Acc:F1RGC3]	9	IGF2-trans	IFITM3
ENSSSCG00000014565		2	162095326	162097509	protein_coding	Uncharacterized protein [Source:UniProtKB/TrEMBL;Acc:F1RGC4]	9	IGF2-trans	IFITM3
ENSSSCG00000014564	IFITM1	2	162099157	162210447	protein_coding	Sus scrofa interferon induced transmembrane protein 2 (IFITM2), mRNA. [Source:RefSeq mRNA;Acc:NM_001246214]	9	IGF2-trans	IFITM1
ENSSSCG00000024218		2	162116301	162117384	protein_coding	Uncharacterized protein [Source:UniProtKB/TrEMBL;Acc:F1RGC6]	9	IGF2-trans	IFITM5
ENSSSCG00000014562		2	162119619	162125406	protein_coding	Uncharacterized protein [Source:UniProtKB/TrEMBL;Acc:F1RGC7]	9	IGF2-trans	ATHL1
ENSSSCG00000014561	NLRP6	2	162127965	162133634	protein_coding	NLR family, pyrin domain containing 6 [Source:HGNC Symbol;Acc:HGNC:22944]	9	IGF2-trans	NLRP6
ENSSSCG00000014560	COX8H	2	162153945	162155478	protein_coding	Sus scrofa COX8H protein (COX8H), mRNA. [Source:RefSeq mRNA;Acc:NM_001097500]	9	IGF2-trans	COX8H
ENSSSCG00000014559	PSMD13	2	162155823	162169535	protein_coding	proteasome (prosome, macropain) 26S subunit, non-ATPase, 13 [Source:HGNC Symbol;Acc:HGNC:9558]	9	IGF2-trans	PSMD13
ENSSSCG00000014558	SIRT3	2	162170117	162186215	protein_coding	Sus scrofa sirtuin 3 (SIRT3), mRNA. [Source:RefSeq mRNA;Acc:NM_001110057]	9	IGF2-trans	SIRT3
ENSSSCG00000014557	RIC8A	2	162186807	162192534	protein_coding	RIC8 guanine nucleotide exchange factor A [Source:HGNC Symbol;Acc:HGNC:29550]	9	IGF2-trans	RIC8A
ENSSSCG00000014556	BET1L	2	162193997	162195837	protein_coding	Bet1 golgi vesicular membrane trafficking protein-like [Source:HGNC Symbol;Acc:HGNC:19348]	9	IGF2-trans	BET1L
ENSSSCG00000014555	ODF3	2	162199735	162202834	protein_coding	outer dense fiber of sperm tails 3 [Source:HGNC Symbol;Acc:HGNC:19905]	9	IGF2-trans	ODF3
ENSSSCG00000014554		2	162203934	162205246	protein_coding	Uncharacterized protein [Source:UniProtKB/TrEMBL;Acc:F1RGZ8]	9	IGF2-trans	SCGB1C2
ENSSSCG00000027302	PKP3	2	162275727	162284660	protein_coding	plakophilin 3 [Source:HGNC Symbol;Acc:HGNC:9025]	9	IGF2-trans	PKP3
ENSSSCG00000024389		2	162285371	162291360	protein_coding	Uncharacterized protein [Source:UniProtKB/TrEMBL;Acc:I3LD75]	9	IGF2-trans	SIGIRR
ENSSSCG00000024569		2	162294063	162307380	protein_coding	Anoctamin [Source:UniProtKB/TrEMBL;Acc:I3LGT9]	9	IGF2-trans	ANO9	MGI-Fatty acid metabolism
ENSSSCG00000025023		2	162310113	162315342	protein_coding	Uncharacterized protein [Source:UniProtKB/TrEMBL;Acc:I3LIX6]	9	IGF2-trans	ATHL1
ENSSSCG00000027871		2	162318139	162319222	protein_coding	Uncharacterized protein [Source:UniProtKB/TrEMBL;Acc:F1RGC6]	9	IGF2-trans	IFITM5
ENSSSCG00000028736		2	162339842	162340860	protein_coding	Uncharacterized protein [Source:UniProtKB/TrEMBL;Acc:I3LUQ7]	9	IGF2-trans	IFITM3
ENSSSCG00000020784	TNFSF15	1	286440638	286461441	protein_coding	Sus scrofa tumor necrosis factor (ligand) superfamily, member 15 (TNFSF15), mRNA. [Source:RefSeq mRNA;Acc:NM_001244555]	10	MGLL-trans	TNFSF15
ENSSSCG00000026633	TNFRSF8	1	286544943	286571421	protein_coding	Sus scrofa tumor necrosis factor receptor superfamily, member 8 (TNFRSF8), mRNA. [Source:RefSeq mRNA;Acc:NM_001025219]	10	MGLL-trans	TNFRSF8
ENSSSCG00000026492		1	286604311	286608866	protein_coding	Uncharacterized protein [Source:UniProtKB/TrEMBL;Acc:F1SMI6]	10	MGLL-trans
ENSSSCG00000025956		1	286640943	286648888	protein_coding	Uncharacterized protein [Source:UniProtKB/TrEMBL;Acc:I3LUI4]	10	MGLL-trans
ENSSSCG00000005494	TNC	1	286732772	286813962	protein_coding	tenascin precursor [Source:RefSeq peptide;Acc:NP_999395]	10	MGLL-trans	TNC
ENSSSCG00000005498	PAPPA	1	287904367	288136642	protein_coding	Uncharacterized protein [Source:UniProtKB/TrEMBL;Acc:F1SMI4]	10	MGLL-trans	PAPPA
ENSSSCG00000030322		1	288324350	288434321	protein_coding	Uncharacterized protein [Source:UniProtKB/TrEMBL;Acc:I3LL19]	10	MGLL-trans
ENSSSCG00000024134	MGLL	13	79998364	80086913	protein_coding	Sus scrofa monoglyceride lipase (MGLL), mRNA. [Source:RefSeq mRNA;Acc:NM_001143718]	11	MGLL-cis	MGLL	MGI-Fatty acid metabolism	Genomatix
ENSSSCG00000014321	KLHL3	2	145357374	145464551	protein_coding	kelch-like family member 3 [Source:HGNC Symbol;Acc:HGNC:6354]	12	NCOA1	KLHL3
ENSSSCG00000018618	ssc-mir-874	2	145381099	145381176	miRNA	ssc-mir-874 [Source:miRBase;Acc:MI0022157]	12	NCOA1	ssc-mir-874
ENSSSCG00000014322	HNRNPA0	2	145502990	145503956	protein_coding	heterogeneous nuclear ribonucleoprotein A0 [Source:HGNC Symbol;Acc:HGNC:5030]	12	NCOA1	HNRNPA0
ENSSSCG00000014323		2	145543965	145546116	protein_coding	Uncharacterized protein [Source:UniProtKB/TrEMBL;Acc:F1RH93]	12	NCOA1	Npy6r
ENSSSCG00000014324	MYOT	2	145621370	145642089	protein_coding	myotilin [Source:HGNC Symbol;Acc:HGNC:12399]	12	NCOA1	MYOT
ENSSSCG00000026421	PKD2L2	2	145644303	145652786	protein_coding	polycystic kidney disease 2-like 2 [Source:HGNC Symbol;Acc:HGNC:9012]	12	NCOA1	PKD2L2
ENSSSCG00000021604		2	145674704	145681954	protein_coding	Uncharacterized protein [Source:UniProtKB/TrEMBL;Acc:I3LVQ4]	12	NCOA1
ENSSSCG00000029125	FAM13B	2	145684311	145752899	protein_coding	family with sequence similarity 13, member B [Source:HGNC Symbol;Acc:HGNC:1335]	12	NCOA1	FAM13B
ENSSSCG00000023647	WNT8A	2	145778004	145783391	protein_coding	wingless-type MMTV integration site family, member 8A [Source:HGNC Symbol;Acc:HGNC:12788]	12	NCOA1	WNT8A
ENSSSCG00000027997	NME5	2	145831079	145865569	protein_coding	NME/NM23 family member 5 [Source:HGNC Symbol;Acc:HGNC:7853]	12	NCOA1	NME5
ENSSSCG00000021426		2	145866784	145879056	protein_coding	Uncharacterized protein [Source:UniProtKB/TrEMBL;Acc:I3LCW6]	12	NCOA1	4933408B17Rik
ENSSSCG00000014327	BRD8	2	145880841	145900801	protein_coding	bromodomain containing 8 [Source:HGNC Symbol;Acc:HGNC:19874]	12	NCOA1	BRD8
ENSSSCG00000014326	KIF20A	2	145901081	145910004	protein_coding	kinesin family member 20A [Source:HGNC Symbol;Acc:HGNC:9787]	12	NCOA1	KIF20A
ENSSSCG00000014325	CDC23	2	145910226	145929682	protein_coding	Sus scrofa cell division cycle 23 homolog (S. cerevisiae) (CDC23), mRNA. [Source:RefSeq mRNA;Acc:NM_001267826]	12	NCOA1	CDC23
ENSSSCG00000014328	GFRA3	2	145962126	145982576	protein_coding	GDNF family receptor alpha 3 [Source:HGNC Symbol;Acc:HGNC:4245]	12	NCOA1	GFRA3
ENSSSCG00000014329	CDC25C	2	145988074	146023662	protein_coding	Sus scrofa cell division cycle 25 homolog C (S. pombe) (CDC25C), mRNA. [Source:RefSeq mRNA;Acc:NM_001123095]	12	NCOA1	CDC25C
ENSSSCG00000023691		2	146024185	146027368	protein_coding	Uncharacterized protein [Source:UniProtKB/TrEMBL;Acc:I3LHJ1]	12	NCOA1	SLBP2
ENSSSCG00000028823		2	146024826	146024925	miRNA		12	NCOA1	AL596330.1
ENSSSCG00000026880		2	146030416	146030485	miRNA		12	NCOA1
ENSSSCG00000021092	FAM53C	2	146033753	146039799	protein_coding	family with sequence similarity 53, member C [Source:HGNC Symbol;Acc:HGNC:1336]	12	NCOA1	FAM53C
ENSSSCG00000014331	KDM3B	2	146045349	146114676	protein_coding	lysine (K)-specific demethylase 3B [Source:HGNC Symbol;Acc:HGNC:1337]	12	NCOA1	KDM3B
ENSSSCG00000028081		2	146124809	146127019	protein_coding	Uncharacterized protein [Source:UniProtKB/TrEMBL;Acc:I3LGL0]	12	NCOA1	Fam53c
ENSSSCG00000014335	REEP2	2	146132308	146137792	protein_coding	receptor accessory protein 2 [Source:HGNC Symbol;Acc:HGNC:17975]	12	NCOA1	REEP2
ENSSSCG00000014336	EGR1	2	146156065	146160020	protein_coding	early growth response 1 [Source:HGNC Symbol;Acc:HGNC:3238]	12	NCOA1	EGR1
ENSSSCG00000014337	ETF1	2	146186428	146219318	protein_coding	eukaryotic translation termination factor 1 [Source:HGNC Symbol;Acc:HGNC:3477]	12	NCOA1	ETF1
ENSSSCG00000014338	HSPA9	2	146229842	146246784	protein_coding	Stress-70 protein, mitochondrial [Source:UniProtKB/TrEMBL;Acc:F1RGJ3]	12	NCOA1	HSPA9
ENSSSCG00000019602	SNORD63	2	146235153	146235223	snoRNA	Small nucleolar RNA SNORD63 [Source:RFAM;Acc:RF00154]	12	NCOA1	SNORD63
ENSSSCG00000014339	CTNNA1	2	146440622	146624740	protein_coding	catenin (cadherin-associated protein), alpha 1, 102kDa [Source:HGNC Symbol;Acc:HGNC:2509]	12	NCOA1	CTNNA1
ENSSSCG00000022546		2	146564096	146565646	protein_coding	Uncharacterized protein [Source:UniProtKB/TrEMBL;Acc:F1RGJ0]	12	NCOA1	LRRTM2
ENSSSCG00000024543		2	146701916	146703466	protein_coding	Uncharacterized protein [Source:UniProtKB/TrEMBL;Acc:F1RGJ0]	12	NCOA1	LRRTM2
ENSSSCG00000024189	SIL1	2	146842295	146859268	protein_coding	SIL1 nucleotide exchange factor [Source:HGNC Symbol;Acc:HGNC:24624]	12	NCOA1	SIL1
ENSSSCG00000014342		2	146889128	146952329	protein_coding	Uncharacterized protein [Source:UniProtKB/TrEMBL;Acc:F1RGI9]	12	NCOA1
ENSSSCG00000020188	SNORA74	2	147011745	147011885	snoRNA	Small nucleolar RNA SNORA74 [Source:RFAM;Acc:RF00090]	12	NCOA1	SNORA74
ENSSSCG00000018891	SNORA74	2	147014072	147014271	snoRNA	Small nucleolar RNA SNORA74 [Source:RFAM;Acc:RF00090]	12	NCOA1	SNORA74
ENSSSCG00000014343		2	147027901	147059819	protein_coding		12	NCOA1	MATR3
ENSSSCG00000026606	PAIP2	2	147068043	147090813	protein_coding	poly(A) binding protein interacting protein 2 [Source:HGNC Symbol;Acc:HGNC:17970]	12	NCOA1	PAIP2
ENSSSCG00000026423	SLC23A1	2	147088755	147107049	protein_coding	solute carrier family 23 (ascorbic acid transporter), member 1 [Source:HGNC Symbol;Acc:HGNC:10974]	12	NCOA1	SLC23A1
ENSSSCG00000029239	MZB1	2	147107912	147110247	protein_coding	marginal zone B and B1 cell-specific protein [Source:HGNC Symbol;Acc:HGNC:30125]	12	NCOA1	MZB1
ENSSSCG00000014347	PROB1	2	147112697	147115756	protein_coding	proline-rich basic protein 1 [Source:HGNC Symbol;Acc:HGNC:41906]	12	NCOA1	PROB1
ENSSSCG00000014348	SPATA24	2	147117507	147123827	protein_coding	Sus scrofa spermatogenesis associated 24 (SPATA24), mRNA. [Source:RefSeq mRNA;Acc:NM_001177922]	12	NCOA1	SPATA24
ENSSSCG00000024934		2	147137156	147147197	protein_coding	Uncharacterized protein [Source:UniProtKB/TrEMBL;Acc:I3LDN3]	12	NCOA1
ENSSSCG00000014351		2	147153616	147162665	protein_coding	Uncharacterized protein [Source:UniProtKB/TrEMBL;Acc:F1RGG9]	12	NCOA1	ECSCR
ENSSSCG00000014350		2	147165660	147166058	protein_coding	Uncharacterized protein [Source:UniProtKB/TrEMBL;Acc:F1RGH1]	12	NCOA1	1700066B19Rik
ENSSSCG00000014349	TMEM173	2	147169469	147177252	protein_coding	transmembrane protein 173 [Source:HGNC Symbol;Acc:HGNC:27962]	12	NCOA1	TMEM173
ENSSSCG00000014356	DNAJC18	2	147196150	147212221	protein_coding	DnaJ (Hsp40) homolog, subfamily C, member 18 [Source:HGNC Symbol;Acc:HGNC:28429]	12	NCOA1	DNAJC18
ENSSSCG00000014359	PSD2	2	147280801	147307996	protein_coding	pleckstrin and Sec7 domain containing 2 [Source:HGNC Symbol;Acc:HGNC:19092]	12	NCOA1	PSD2
ENSSSCG00000014357	CXXC5	2	147317594	147321676	protein_coding	CXXC finger protein 5 [Source:HGNC Symbol;Acc:HGNC:26943]	12	NCOA1	CXXC5
ENSSSCG00000026374		2	147424679	147434964	protein_coding		12	NCOA1
ENSSSCG00000026470		2	147508741	147512727	protein_coding	Uncharacterized protein [Source:UniProtKB/TrEMBL;Acc:I3LGU5]	12	NCOA1
ENSSSCG00000029541		2	147515778	147546602	protein_coding	Uncharacterized protein [Source:UniProtKB/TrEMBL;Acc:I3LAZ5]	12	NCOA1	PSD2
ENSSSCG00000021082		2	147550519	147554780	protein_coding	Uncharacterized protein [Source:UniProtKB/TrEMBL;Acc:I3LS05]	12	NCOA1	NRG2
ENSSSCG00000025040	NRG2	2	147648534	147653247	protein_coding	neuregulin 2 [Source:HGNC Symbol;Acc:HGNC:7998]	12	NCOA1	NRG2
ENSSSCG00000003833	DAB1	6	142972837	143127238	protein_coding	Sus scrofa disabled homolog 1 (Drosophila) (DAB1), mRNA. [Source:RefSeq mRNA;Acc:NM_001097442]	13	PIK3R1	DAB1	MGI-Fatty acid metabolism
ENSSSCG00000003834	C8B	6	143164815	143205954	protein_coding	Sus scrofa complement component 8, beta polypeptide (C8B), mRNA. [Source:RefSeq mRNA;Acc:NM_001097451]	13	PIK3R1	C8B
ENSSSCG00000003835	C8A	6	143217660	143266610	protein_coding	complement component C8 alpha chain precursor [Source:RefSeq peptide;Acc:NP_001090919]	13	PIK3R1	C8A
ENSSSCG00000003836		6	143478850	143485480	protein_coding	Uncharacterized protein [Source:UniProtKB/TrEMBL;Acc:F1S787]	13	PIK3R1	1700024P16Rik
ENSSSCG00000003838		6	143517368	143517922	pseudogene		13	PIK3R1
ENSSSCG00000003837	PRKAA2	6	143547628	143573947	protein_coding	5'-AMP-activated protein kinase catalytic subunit alpha-2 [Source:RefSeq peptide;Acc:NP_999431]	13	PIK3R1	PRKAA2	MGI-Fatty acid metabolism	Genomatix
ENSSSCG00000026682	C1orf168	6	143581803	143591161	protein_coding	chromosome 1 open reading frame 168 [Source:HGNC Symbol;Acc:HGNC:27295]	13	PIK3R1	C1orf168
ENSSSCG00000003839	PPAP2B	6	143689175	143732390	protein_coding	phosphatidic acid phosphatase type 2B [Source:HGNC Symbol;Acc:HGNC:9229]	13	PIK3R1	PPAP2B	MGI-Fatty acid metabolism	Genomatix
ENSSSCG00000024345		6	145266837	145273453	protein_coding	Uncharacterized protein [Source:UniProtKB/TrEMBL;Acc:I3L9M0]	13	PIK3R1
ENSSSCG00000029633	USP24	6	145323643	145450640	protein_coding	ubiquitin specific peptidase 24 [Source:HGNC Symbol;Acc:HGNC:12623]	13	PIK3R1	USP24
ENSSSCG00000025020	PCSK9	6	145451967	145473280	protein_coding	proprotein convertase subtilisin/kexin type 9 [Source:HGNC Symbol;Acc:HGNC:20001]	13	PIK3R1	PCSK9	MGI-Fatty acid metabolism	Genomatix
ENSSSCG00000020989	BSND	6	145489573	145496027	protein_coding	barttin CLCNK-type chloride channel accessory beta subunit [Source:HGNC Symbol;Acc:HGNC:16512]	13	PIK3R1	BSND
ENSSSCG00000025097	TMEM61	6	145505144	145514876	protein_coding	Sus scrofa transmembrane protein 61 (TMEM61), mRNA. [Source:RefSeq mRNA;Acc:NM_001243365]	13	PIK3R1	TMEM61
ENSSSCG00000027525	DHCR24	6	145547688	145582947	protein_coding	Sus scrofa 24-dehydrocholesterol reductase (DHCR24), mRNA. [Source:RefSeq mRNA;Acc:NM_001243354]	13	PIK3R1	DHCR24	MGI-Fatty acid metabolism	Genomatix
ENSSSCG00000027362	C1orf177	6	145596736	145617162	protein_coding	chromosome 1 open reading frame 177 [Source:HGNC Symbol;Acc:HGNC:26854]	13	PIK3R1	C1orf177
ENSSSCG00000003842	TTC22	6	145620012	145643859	protein_coding	tetratricopeptide repeat domain 22 [Source:HGNC Symbol;Acc:HGNC:26067]	13	PIK3R1	TTC22
ENSSSCG00000003843	PARS2	6	145656431	145657849	protein_coding	prolyl-tRNA synthetase 2, mitochondrial (putative) [Source:HGNC Symbol;Acc:HGNC:30563]	13	PIK3R1	PARS2
ENSSSCG00000003844	TTC4	6	145679556	145715195	protein_coding	tetratricopeptide repeat domain 4 [Source:HGNC Symbol;Acc:HGNC:12394]	13	PIK3R1	TTC4
ENSSSCG00000003845		6	145721149	145778826	protein_coding	Uncharacterized protein [Source:UniProtKB/TrEMBL;Acc:F1S770]	13	PIK3R1	MROH7-TTC4
ENSSSCG00000029698	LRRC42	6	145862151	145879058	protein_coding	leucine rich repeat containing 42 [Source:HGNC Symbol;Acc:HGNC:28792]	13	PIK3R1	LRRC42
ENSSSCG00000027641	LDLRAD1	6	145893272	145902399	protein_coding	low density lipoprotein receptor class A domain containing 1 [Source:HGNC Symbol;Acc:HGNC:32069]	13	PIK3R1	LDLRAD1
ENSSSCG00000022494	TMEM59	6	145909244	145933295	protein_coding	Sus scrofa transmembrane protein 59 (TMEM59), mRNA. [Source:RefSeq mRNA;Acc:NM_001044558]	13	PIK3R1	TMEM59
ENSSSCG00000021216	TCEANC2	6	145933529	145975394	protein_coding	transcription elongation factor A (SII) N-terminal and central domain containing 2 [Source:HGNC Symbol;Acc:HGNC:26494]	13	PIK3R1	TCEANC2
ENSSSCG00000030538		6	145986151	145997731	protein_coding		13	PIK3R1	CDCP2
ENSSSCG00000028521		6	146029516	146036736	protein_coding	Uncharacterized protein [Source:UniProtKB/TrEMBL;Acc:I3LB37]	13	PIK3R1	RP11-446E24.4
ENSSSCG00000026264	HSPB11	6	146038998	146066626	protein_coding	heat shock protein family B (small), member 11 [Source:HGNC Symbol;Acc:HGNC:25019]	13	PIK3R1	HSPB11
ENSSSCG00000028896	DIO1	6	146076209	146094289	protein_coding	Sus scrofa deiodinase, iodothyronine, type I (DIO1), mRNA. [Source:RefSeq mRNA;Acc:NM_001001627]	13	PIK3R1	DIO1
ENSSSCG00000028506	YIPF1	6	146104657	146147322	protein_coding	Yip1 domain family, member 1 [Source:HGNC Symbol;Acc:HGNC:25231]	13	PIK3R1	YIPF1
ENSSSCG00000028748	NDC1	6	146160490	146215022	protein_coding	NDC1 transmembrane nucleoporin [Source:HGNC Symbol;Acc:HGNC:25525]	13	PIK3R1	NDC1
ENSSSCG00000003846	GLIS1	6	146376667	146465958	protein_coding	GLIS family zinc finger 1 [Source:HGNC Symbol;Acc:HGNC:29525]	13	PIK3R1	GLIS1
ENSSSCG00000003847	DMRTB1	6	146498267	146506176	protein_coding	DMRT-like family B with proline-rich C-terminal, 1 [Source:HGNC Symbol;Acc:HGNC:13913]	13	PIK3R1	DMRTB1
ENSSSCG00000003848	APOER2	6	146567981	146649171	protein_coding	Sus scrofa low density lipoprotein receptor-related protein 8, apolipoprotein e receptor (LRP8), mRNA. [Source:RefSeq mRNA;Acc:NM_001199891]	13	PIK3R1	APOER2	MGI-Fatty acid metabolism	Genomatix
ENSSSCG00000020519	5S_rRNA	6	9222444	9222549	rRNA	5S ribosomal RNA [Source:RFAM;Acc:RF00001]	14	PLA2G12A	5S_rRNA
ENSSSCG00000002694	CLEC3A	6	9640139	9647945	protein_coding	C-type lectin domain family 3, member A [Source:HGNC Symbol;Acc:HGNC:2052]	14	PLA2G12A	CLEC3A
ENSSSCG00000027415	WWOX	6	9684708	9744573	protein_coding	WW domain containing oxidoreductase [Source:HGNC Symbol;Acc:HGNC:12799]	14	PLA2G12A	WWOX		Genomatix
ENSSSCG00000020481	U6	6	9875118	9875207	snRNA	U6 spliceosomal RNA [Source:RFAM;Acc:RF00026]	14	PLA2G12A	U6
ENSSSCG00000002696	VAT1L	6	9896814	10062187	protein_coding	vesicle amine transport 1-like [Source:HGNC Symbol;Acc:HGNC:29315]	14	PLA2G12A	VAT1L
ENSSSCG00000020141	SNORA15	6	10031373	10031521	snoRNA	Small nucleolar RNA SNORA15 [Source:RFAM;Acc:RF00398]	14	PLA2G12A	SNORA15
ENSSSCG00000002697		6	10102289	10111860	protein_coding	Uncharacterized protein [Source:UniProtKB/TrEMBL;Acc:F1S465]	14	PLA2G12A	NUDT7
ENSSSCG00000018836	7SK	6	10126195	10126525	misc_RNA	7SK RNA [Source:RFAM;Acc:RF00100]	14	PLA2G12A	7SK
ENSSSCG00000019476	5S_rRNA	6	10678802	10678937	rRNA	5S ribosomal RNA [Source:RFAM;Acc:RF00001]	14	PLA2G12A	5S_rRNA
ENSSSCG00000002699		6	10685335	10687109	protein_coding	Uncharacterized protein [Source:UniProtKB/TrEMBL;Acc:F1S463]	14	PLA2G12A
ENSSSCG00000002701	MON1B	6	10723002	10730291	protein_coding	MON1 secretory trafficking family member B [Source:HGNC Symbol;Acc:HGNC:25020]	14	PLA2G12A	MON1B
ENSSSCG00000002700	SYCE1L	6	10740186	10746905	protein_coding	synaptonemal complex central element protein 1-like [Source:HGNC Symbol;Acc:HGNC:37236]	14	PLA2G12A	SYCE1L
ENSSSCG00000028809		6	79016673	79043802	protein_coding	Uncharacterized protein [Source:UniProtKB/TrEMBL;Acc:I3LBP7]	15	PLA2G12A	DNAJC8
ENSSSCG00000029682	5S_rRNA	6	79031109	79031224	rRNA	5S ribosomal RNA [Source:RFAM;Acc:RF00001]	15	PLA2G12A	5S_rRNA
ENSSSCG00000027072	ATPIF1	6	79045745	79047942	protein_coding	Sus scrofa ATPase inhibitory factor 1 (ATPIF1), mRNA. [Source:RefSeq mRNA;Acc:NM_001097486]	15	PLA2G12A	ATPIF1
ENSSSCG00000029438		6	79067103	79087543	protein_coding	Uncharacterized protein [Source:UniProtKB/TrEMBL;Acc:I3LRB8]	15	PLA2G12A	SESN2	MGI-Fatty acid metabolism	Genomatix
ENSSSCG00000028973	MED18	6	79123550	79156847	protein_coding	mediator complex subunit 18 [Source:HGNC Symbol;Acc:HGNC:25944]	15	PLA2G12A	MED18
ENSSSCG00000030650	U1	6	79148195	79148358	snRNA	U1 spliceosomal RNA [Source:RFAM;Acc:RF00003]	15	PLA2G12A	U1
ENSSSCG00000027532	PHACTR4	6	79274083	79343494	protein_coding	phosphatase and actin regulator 4 [Source:HGNC Symbol;Acc:HGNC:25793]	15	PLA2G12A	PHACTR4
ENSSSCG00000025419	SNORA73	6	79348530	79348733	snoRNA	Small nucleolar RNA SNORA73 family [Source:RFAM;Acc:RF00045]	15	PLA2G12A	SNORA73
ENSSSCG00000022489	SNORA73	6	79349750	79349953	snoRNA	Small nucleolar RNA SNORA73 family [Source:RFAM;Acc:RF00045]	15	PLA2G12A	SNORA73
ENSSSCG00000029097	RCC1	6	79360235	79380216	protein_coding	regulator of chromosome condensation 1 [Source:HGNC Symbol;Acc:HGNC:1913]	15	PLA2G12A	RCC1
ENSSSCG00000030284	TRNAU1AP	6	79381682	79406931	protein_coding	tRNA selenocysteine 1 associated protein 1 [Source:HGNC Symbol;Acc:HGNC:30813]	15	PLA2G12A	TRNAU1AP
ENSSSCG00000027280	SNORD99	6	79408210	79408283	snoRNA	Small nucleolar RNA SNORD99 [Source:RFAM;Acc:RF00608]	15	PLA2G12A	SNORD99
ENSSSCG00000030477	SNORA61	6	79408844	79408976	snoRNA	Small nucleolar RNA SNORA61 [Source:RFAM;Acc:RF00420]	15	PLA2G12A	SNORA61
ENSSSCG00000023086	SNORA44	6	79409980	79410110	snoRNA	Small nucleolar RNA SNORA44 [Source:RFAM;Acc:RF00405]	15	PLA2G12A	SNORA44
ENSSSCG00000028807	SNORA16	6	79410562	79410696	snoRNA	Small nucleolar RNA SNORA16B/SNORA16A family [Source:RFAM;Acc:RF00190]	15	PLA2G12A	SNORA16
ENSSSCG00000030432	RAB42	6	79417344	79420332	protein_coding	RAB42, member RAS oncogene family [Source:HGNC Symbol;Acc:HGNC:28702]	15	PLA2G12A	RAB42
ENSSSCG00000027530	TAF12	6	79432404	79441052	protein_coding	TAF12 RNA polymerase II, TATA box binding protein (TBP)-associated factor, 20kDa [Source:HGNC Symbol;Acc:HGNC:11545]	15	PLA2G12A	TAF12
ENSSSCG00000028890		6	79439152	79439252	miRNA		15	PLA2G12A
ENSSSCG00000027686	YTHDF2	6	79553079	79560103	protein_coding	YTH N(6)-methyladenosine RNA binding protein 2 [Source:HGNC Symbol;Acc:HGNC:31675]	15	PLA2G12A	YTHDF2
ENSSSCG00000027401	OPRD1	6	79621534	79658663	protein_coding	Delta-type opioid receptor [Source:UniProtKB/Swiss-Prot;Acc:P79291]	15	PLA2G12A	OPRD1
ENSSSCG00000003586	EPB41	6	79677219	79876085	protein_coding	erythrocyte membrane protein band 4.1 [Source:HGNC Symbol;Acc:HGNC:3377]	15	PLA2G12A	EPB41
ENSSSCG00000027163		6	79774912	79775084	miRNA		15	PLA2G12A
ENSSSCG00000026263		6	79899322	79913209	protein_coding	Uncharacterized protein [Source:UniProtKB/TrEMBL;Acc:I3LE55]	15	PLA2G12A
ENSSSCG00000003587	TMEM200B	6	79917691	79918614	protein_coding	transmembrane protein 200B [Source:HGNC Symbol;Acc:HGNC:33785]	15	PLA2G12A	TMEM200B
ENSSSCG00000003588	SRSF4	6	79952183	79980058	protein_coding	Sus scrofa serine/arginine-rich splicing factor 4 (SRSF4), mRNA. [Source:RefSeq mRNA;Acc:NM_001077216]	15	PLA2G12A	SRSF4
ENSSSCG00000003589	MECR	6	79984219	80018092	protein_coding	trans-2-enoyl-CoA reductase, mitochondrial [Source:RefSeq peptide;Acc:NP_001231011]	15	PLA2G12A	MECR	MGI-Fatty acid metabolism	Genomatix
ENSSSCG00000023182	U6	6	80016571	80016677	snRNA	U6 spliceosomal RNA [Source:RFAM;Acc:RF00026]	15	PLA2G12A	U6
ENSSSCG00000003590	PTPRU	6	80024322	80106273	protein_coding	protein tyrosine phosphatase, receptor type, U [Source:HGNC Symbol;Acc:HGNC:9683]	15	PLA2G12A	PTPRU
ENSSSCG00000009170		8	128097096	128129034	protein_coding	Uncharacterized protein [Source:UniProtKB/TrEMBL;Acc:F1S102]	16	PLA2G12A	BANK1
ENSSSCG00000009171		8	128229409	128321167	protein_coding	Uncharacterized protein [Source:UniProtKB/TrEMBL;Acc:F1S101]	16	PLA2G12A	BANK1
ENSSSCG00000009172		8	128461097	128798143	protein_coding		16	PLA2G12A	PPP3CA
ENSSSCG00000022835		8	128883086	128886400	protein_coding	Uncharacterized protein [Source:UniProtKB/TrEMBL;Acc:I3LQC2]	16	PLA2G12A	PPP3CA
ENSSSCG00000009173	EMCN	8	129169078	129176677	protein_coding	endomucin [Source:HGNC Symbol;Acc:HGNC:16041]	16	PLA2G12A	EMCN
ENSSSCG00000018455	U1	8	129190210	129190377	snRNA	U1 spliceosomal RNA [Source:RFAM;Acc:RF00003]	16	PLA2G12A	U1
ENSSSCG00000025240	DDIT4L	8	129550397	129555105	protein_coding	DNA-damage-inducible transcript 4-like [Source:HGNC Symbol;Acc:HGNC:30555]	16	PLA2G12A	DDIT4L
ENSSSCG00000030133		8	129615441	129615958	pseudogene		16	PLA2G12A
ENSSSCG00000009178	H2AFZ	8	129743691	129745568	protein_coding	H2A histone family, member Z [Source:HGNC Symbol;Acc:HGNC:4741]	16	PLA2G12A	H2AFZ
ENSSSCG00000019455		8	129759865	129759961	miRNA		16	PLA2G12A	AC190387.2
ENSSSCG00000009177	DNAJB14	8	129770314	129798212	protein_coding	DnaJ (Hsp40) homolog, subfamily B, member 14 [Source:HGNC Symbol;Acc:HGNC:25881]	16	PLA2G12A	DNAJB14
ENSSSCG00000009176	LAMTOR3	8	129804996	129822001	protein_coding	late endosomal/lysosomal adaptor, MAPK and MTOR activator 3 [Source:HGNC Symbol;Acc:HGNC:15606]	16	PLA2G12A	LAMTOR3
ENSSSCG00000028367		8	129822230	129850879	protein_coding	Uncharacterized protein [Source:UniProtKB/TrEMBL;Acc:I3LKE0]	16	PLA2G12A	DAPP1
ENSSSCG00000026779		8	129881481	129908979	protein_coding	Uncharacterized protein [Source:UniProtKB/TrEMBL;Acc:I3L5N1]	16	PLA2G12A	DAPP1
ENSSSCG00000009179	MTTP	8	130036414	130087547	protein_coding	Sus scrofa microsomal triglyceride transfer protein (MTTP), mRNA. [Source:RefSeq mRNA;Acc:NM_214185]	16	PLA2G12A	MTTP	MGI-Fatty acid metabolism	Genomatix
ENSSSCG00000009180		8	130101784	130133413	protein_coding	Sus scrofa tRNA methyltransferase 10 homolog A (S. cerevisiae) (RG9MTD2), mRNA. [Source:RefSeq mRNA;Acc:NM_001244146]	16	PLA2G12A	TRMT10A
ENSSSCG00000009182	ADH7	8	130165209	130185018	protein_coding	Uncharacterized protein [Source:UniProtKB/TrEMBL;Acc:I3LFH9]	16	PLA2G12A	ADH7	MGI-Fatty acid metabolism	Genomatix
ENSSSCG00000009181	C4orf17	8	130219448	130222743	protein_coding	chromosome 4 open reading frame 17 [Source:HGNC Symbol;Acc:HGNC:25274]	16	PLA2G12A	C4orf17
ENSSSCG00000030522		8	130231027	130242783	protein_coding	Uncharacterized protein [Source:UniProtKB/TrEMBL;Acc:I3LDJ8]	16	PLA2G12A	ADH1A
ENSSSCG00000009184	ADH4	8	130410138	130427879	protein_coding	alcohol dehydrogenase 4 (class II), pi polypeptide [Source:HGNC Symbol;Acc:HGNC:252]	16	PLA2G12A	ADH4	MGI-Fatty acid metabolism	Genomatix
ENSSSCG00000009185	ADH5	8	130451260	130466903	protein_coding	Sus scrofa alcohol dehydrogenase 5 (class III), chi polypeptide (ADH5), mRNA. [Source:RefSeq mRNA;Acc:NM_001244833]	16	PLA2G12A	ADH5	MGI-Fatty acid metabolism	Genomatix
ENSSSCG00000009186	METAP1	8	130478288	130537719	protein_coding	methionyl aminopeptidase 1 [Source:HGNC Symbol;Acc:HGNC:15789]	16	PLA2G12A	METAP1
ENSSSCG00000021690		8	130593998	130594060	miRNA		16	PLA2G12A
ENSSSCG00000028420	EIF4E	8	130594675	130649857	protein_coding	Uncharacterized protein [Source:UniProtKB/TrEMBL;Acc:F1S0B9]	16	PLA2G12A	EIF4E
ENSSSCG00000029813	TSPAN5	8	130843387	131031868	protein_coding	tetraspanin 5 [Source:HGNC Symbol;Acc:HGNC:17753]	16	PLA2G12A	TSPAN5
ENSSSCG00000022353	RAP1GDS1	8	131053514	131106151	protein_coding	RAP1, GTP-GDP dissociation stimulator 1 [Source:HGNC Symbol;Acc:HGNC:9859]	16	PLA2G12A	RAP1GDS1
ENSSSCG00000029318		8	131057572	131057652	miRNA		16	PLA2G12A
ENSSSCG00000009188	STPG2	8	131181709	131215185	protein_coding	sperm-tail PG-rich repeat containing 2 [Source:HGNC Symbol;Acc:HGNC:28712]	16	PLA2G12A	STPG2
ENSSSCG00000019720	U6	8	131260737	131260839	snRNA	U6 spliceosomal RNA [Source:RFAM;Acc:RF00026]	16	PLA2G12A	U6
ENSSSCG00000020116	U6	8	131429023	131429118	snRNA	U6 spliceosomal RNA [Source:RFAM;Acc:RF00026]	16	PLA2G12A	U6
ENSSSCG00000025773	U6	8	131561992	131562098	snRNA	U6 spliceosomal RNA [Source:RFAM;Acc:RF00026]	16	PLA2G12A	U6
ENSSSCG00000019832		8	131865409	131865496	miRNA		16	PLA2G12A
ENSSSCG00000018598	SNORA50	8	133590839	133590973	snoRNA	Small nucleolar RNA SNORA50 [Source:RFAM;Acc:RF00407]	16	PLA2G12A	SNORA50
ENSSSCG00000029621	BMPR1B	8	133740991	134040905	protein_coding	bone morphogenetic protein receptor, type IB [Source:HGNC Symbol;Acc:HGNC:1077]	16	PLA2G12A	BMPR1B
ENSSSCG00000021874		8	133775432	133794041	protein_coding		16	PLA2G12A
ENSSSCG00000028240	UNC5C	8	133842099	133844723	protein_coding	unc-5 homolog C (C. elegans) [Source:HGNC Symbol;Acc:HGNC:12569]	16	PLA2G12A	UNC5C
ENSSSCG00000009192	PDLIM5	8	134331169	134558588	protein_coding	PDZ and LIM domain 5 [Source:HGNC Symbol;Acc:HGNC:17468]	16	PLA2G12A	PDLIM5
ENSSSCG00000009194	HPGDS	8	134669308	134692062	protein_coding	hematopoietic prostaglandin D synthase [Source:HGNC Symbol;Acc:HGNC:17890]	16	PLA2G12A	HPGDS	MGI-Fatty acid metabolism	Genomatix
ENSSSCG00000009193	SMARCAD1	8	134696174	134777513	protein_coding	SWI/SNF-related, matrix-associated actin-dependent regulator of chromatin, subfamily a, containing DEAD/H box 1 [Source:HGNC Symbol;Acc:HGNC:18398]	16	PLA2G12A	SMARCAD1
ENSSSCG00000018676		8	134860853	134860936	miRNA		16	PLA2G12A
ENSSSCG00000009196	ATOH1	8	135104480	135105541	protein_coding	atonal homolog 1 (Drosophila) [Source:HGNC Symbol;Acc:HGNC:797]	16	PLA2G12A	ATOH1
ENSSSCG00000009197		8	135156732	135160822	protein_coding	Uncharacterized protein [Source:UniProtKB/TrEMBL;Acc:F1RWW0]	16	PLA2G12A	GRID2
ENSSSCG00000009199		8	135272060	135273409	pseudogene		16	PLA2G12A
ENSSSCG00000023621		8	135417163	135568985	protein_coding	Uncharacterized protein [Source:UniProtKB/TrEMBL;Acc:I3L5L4]	16	PLA2G12A	GRID2
ENSSSCG00000019664	U6	8	135469370	135469475	snRNA	U6 spliceosomal RNA [Source:RFAM;Acc:RF00026]	16	PLA2G12A	U6
ENSSSCG00000009200		8	136033869	136034021	protein_coding	Uncharacterized protein [Source:UniProtKB/TrEMBL;Acc:F1RWV7]	16	PLA2G12A
ENSSSCG00000022289	PCDH1	2	149690657	149696708	protein_coding	protocadherin 1 [Source:HGNC Symbol;Acc:HGNC:8655]	18	PPARA	PCDH1
ENSSSCG00000014396	KIAA0141	2	149731441	149747404	protein_coding	KIAA0141 [Source:HGNC Symbol;Acc:HGNC:28969]	18	PPARA	KIAA0141
ENSSSCG00000014395	PCDH12	2	149752166	149765761	protein_coding	protocadherin 12 [Source:HGNC Symbol;Acc:HGNC:8657]	18	PPARA	PCDH12
ENSSSCG00000014394	RNF14	2	149776430	149797096	protein_coding	ring finger protein 14 [Source:HGNC Symbol;Acc:HGNC:10058]	18	PPARA	RNF14
ENSSSCG00000014393	GNPDA1	2	149805752	149817596	protein_coding	Sus scrofa glucosamine-6-phosphate deaminase 1 (GNPDA1), mRNA. [Source:RefSeq mRNA;Acc:NM_001244093]	18	PPARA	GNPDA1
ENSSSCG00000014392		2	149914990	149924225	protein_coding	Uncharacterized protein [Source:UniProtKB/TrEMBL;Acc:F1RM53]	18	PPARA	NDFIP1
ENSSSCG00000014397	SPRY4	2	150066068	150066967	protein_coding	sprouty homolog 4 (Drosophila) [Source:HGNC Symbol;Acc:HGNC:15533]	18	PPARA	SPRY4
ENSSSCG00000020485	U5	2	150153326	150153437	snRNA	U5 spliceosomal RNA [Source:RFAM;Acc:RF00020]	18	PPARA	U5
ENSSSCG00000024954	FGF1	2	150317384	150418060	protein_coding	Fibroblast growth factor 1 [Source:UniProtKB/Swiss-Prot;Acc:P20002]	18	PPARA	FGF1		Genomatix
ENSSSCG00000019432	SNORA36	2	150360414	150360541	snoRNA	Small nucleolar RNA SNORA36 family [Source:RFAM;Acc:RF00340]	18	PPARA	SNORA36
ENSSSCG00000014399	ARHGAP26	2	150495712	150918983	protein_coding	Rho GTPase activating protein 26 [Source:HGNC Symbol;Acc:HGNC:17073]	18	PPARA	ARHGAP26			Yes
ENSSSCG00000014400		2	150664569	150665149	protein_coding	Uncharacterized protein [Source:UniProtKB/TrEMBL;Acc:F1RM36]	18	PPARA	BTF3
ENSSSCG00000014401	NR3C1	2	151054873	151158579	protein_coding	Sus scrofa nuclear receptor subfamily 3, group C, member 1 (glucocorticoid receptor) (NR3C1), mRNA. [Source:RefSeq mRNA;Acc:NM_001008481]	18	PPARA	NR3C1	MGI-Fatty acid metabolism	Genomatix
ENSSSCG00000026857		6	89021503	89024892	protein_coding	Adenylyl cyclase-associated protein [Source:UniProtKB/TrEMBL;Acc:I3LVT1]	19	PPARA
ENSSSCG00000003671		6	89101261	89120974	protein_coding	Uncharacterized protein [Source:UniProtKB/TrEMBL;Acc:F1SMC1]	19	PPARA	PPT1	MGI-Fatty acid metabolism	Genomatix
ENSSSCG00000027902	ZMPSTE24	6	89129878	89133484	protein_coding	zinc metallopeptidase STE24 [Source:HGNC Symbol;Acc:HGNC:12877]	19	PPARA	ZMPSTE24
ENSSSCG00000003670	RLF	6	89147722	89241759	protein_coding	rearranged L-myc fusion [Source:HGNC Symbol;Acc:HGNC:10025]	19	PPARA	RLF
ENSSSCG00000021567		6	89280559	89299207	protein_coding	Uncharacterized protein [Source:UniProtKB/TrEMBL;Acc:I3LEP6]	19	PPARA	PPT1	MGI-Fatty acid metabolism	Genomatix
ENSSSCG00000003672	CAP1	6	89300803	89309905	protein_coding	CAP, adenylate cyclase-associated protein 1 (yeast) [Source:HGNC Symbol;Acc:HGNC:20040]	19	PPARA	CAP1
ENSSSCG00000023322	COL9A2	6	89419701	89434966	protein_coding	collagen, type IX, alpha 2 [Source:HGNC Symbol;Acc:HGNC:2218]	19	PPARA	COL9A2
ENSSSCG00000027908	MC2R	6	89575890	89602023	protein_coding	Adrenocorticotropic hormone receptor [Source:UniProtKB/Swiss-Prot;Acc:Q8HYN8]	19	PPARA	MC2R
ENSSSCG00000027352		6	89653370	89668558	protein_coding	Uncharacterized protein [Source:UniProtKB/TrEMBL;Acc:I3L679]	19	PPARA	RNMT
ENSSSCG00000028411	MC5R	6	89672861	89673781	protein_coding	melanocortin 5 receptor [Source:HGNC Symbol;Acc:HGNC:6933]	19	PPARA	MC5R
ENSSSCG00000030438		6	89688246	89700389	protein_coding	Uncharacterized protein [Source:UniProtKB/TrEMBL;Acc:I3LPD1]	19	PPARA	FAM210A
ENSSSCG00000027417	LDLRAD4	6	89712706	89832876	protein_coding	low density lipoprotein receptor class A domain containing 4 [Source:HGNC Symbol;Acc:HGNC:1224]	19	PPARA	LDLRAD4
ENSSSCG00000003673	CEP192	6	89917876	89998073	protein_coding	centrosomal protein 192kDa [Source:HGNC Symbol;Acc:HGNC:25515]	19	PPARA	CEP192
ENSSSCG00000027473		6	90006898	90010610	protein_coding	Uncharacterized protein [Source:UniProtKB/TrEMBL;Acc:I3LHB6]	19	PPARA
ENSSSCG00000021738	PTPN2	6	90126978	90263311	protein_coding	protein tyrosine phosphatase, non-receptor type 2 [Source:HGNC Symbol;Acc:HGNC:9650]	19	PPARA	PTPN2
ENSSSCG00000020995		6	90134254	90158229	protein_coding	Uncharacterized protein [Source:UniProtKB/TrEMBL;Acc:I3LH55]	19	PPARA
ENSSSCG00000030252	SEH1L	6	90192180	90207246	protein_coding	SEH1-like (S. cerevisiae) [Source:HGNC Symbol;Acc:HGNC:30379]	19	PPARA	SEH1L
ENSSSCG00000021827		6	90303818	90308192	protein_coding	Uncharacterized protein [Source:UniProtKB/TrEMBL;Acc:I3LHD2]	19	PPARA	PSMG2
ENSSSCG00000029671		6	90315474	90318709	protein_coding	Uncharacterized protein [Source:UniProtKB/TrEMBL;Acc:I3L5V5]	19	PPARA	PSMG2
ENSSSCG00000027007	CEP76	6	90319065	90337712	protein_coding	centrosomal protein 76kDa [Source:HGNC Symbol;Acc:HGNC:25727]	19	PPARA	CEP76
ENSSSCG00000027584		6	90359287	90435186	protein_coding	Uncharacterized protein [Source:UniProtKB/TrEMBL;Acc:I3LIP3]	19	PPARA
ENSSSCG00000024151	SPIRE1	6	90571462	90592504	protein_coding	spire-type actin nucleation factor 1 [Source:HGNC Symbol;Acc:HGNC:30622]	19	PPARA	SPIRE1
ENSSSCG00000022163	GNAL	6	90674122	90703000	protein_coding	guanine nucleotide binding protein (G protein), alpha activating activity polypeptide, olfactory type [Source:HGNC Symbol;Acc:HGNC:4388]	19	PPARA	GNAL
ENSSSCG00000026285		6	90689593	90690203	pseudogene		19	PPARA
ENSSSCG00000028126	MPPE1	6	90704267	90714316	protein_coding	metallophosphoesterase 1 [Source:HGNC Symbol;Acc:HGNC:15988]	19	PPARA	MPPE1		Genomatix
ENSSSCG00000024162	IMPA2	6	90749827	90770377	protein_coding	inositol(myo)-1(or 4)-monophosphatase 2 [Source:HGNC Symbol;Acc:HGNC:6051]	19	PPARA	IMPA2		Genomatix
ENSSSCG00000024644	CIDEA	6	90781633	90795956	protein_coding	Sus scrofa cell death-inducing DFFA-like effector a (CIDEA), mRNA. [Source:RefSeq mRNA;Acc:NM_001112696]	19	PPARA	CIDEA	MGI-Fatty acid metabolism	Genomatix
ENSSSCG00000026022		6	90808417	90814582	protein_coding	Uncharacterized protein [Source:UniProtKB/TrEMBL;Acc:I3LBV1]	19	PPARA	TUBB6
ENSSSCG00000022947	AFG3L2	6	90816096	90833719	protein_coding	AFG3-like AAA ATPase 2 [Source:HGNC Symbol;Acc:HGNC:315]	19	PPARA	AFG3L2
ENSSSCG00000024963		6	90910224	90911756	protein_coding	Uncharacterized protein [Source:UniProtKB/TrEMBL;Acc:I3LK93]	19	PPARA
ENSSSCG00000015433		9	116718488	116747666	protein_coding	Uncharacterized protein [Source:UniProtKB/TrEMBL;Acc:F1SB34]	7_17	HIF1AN PLA2G12A	CDHR3
ENSSSCG00000020297	U6	9	116849823	116849927	snRNA	U6 spliceosomal RNA [Source:RFAM;Acc:RF00026]	7_17	HIF1AN PLA2G12A	U6
ENSSSCG00000015435	PBEF1	9	116890800	116931198	protein_coding	Sus scrofa nicotinamide phosphoribosyltransferase (NAMPT), mRNA. [Source:RefSeq mRNA;Acc:NM_001031793]	7_17	HIF1AN PLA2G12A	PBEF1
ENSSSCG00000015436	CCDC71L	9	117342025	117342987	protein_coding	coiled-coil domain containing 71-like [Source:HGNC Symbol;Acc:HGNC:26685]	7_17	HIF1AN PLA2G12A	CCDC71L
ENSSSCG00000027272	PIK3CG	9	117537646	117576054	protein_coding	Phosphatidylinositol 4,5-bisphosphate 3-kinase catalytic subunit gamma isoform [Source:UniProtKB/Swiss-Prot;Acc:O02697]	7_17	HIF1AN PLA2G12A	PIK3CG		Genomatix
ENSSSCG00000015437	PIK3CG	9	117551880	117556657	protein_coding	phosphatidylinositol-4,5-bisphosphate 3-kinase, catalytic subunit gamma [Source:HGNC Symbol;Acc:HGNC:8978]	7_17	HIF1AN PLA2G12A	PIK3CG		Genomatix
ENSSSCG00000026563		9	117761872	117769187	protein_coding		7_17	HIF1AN PLA2G12A
ENSSSCG00000015441		9	117795865	117840904	protein_coding	Uncharacterized protein [Source:UniProtKB/TrEMBL;Acc:F1SAF2]	7_17	HIF1AN PLA2G12A	COG5
ENSSSCG00000015442	GPR22	9	117964302	117965809	protein_coding	G protein-coupled receptor 22 [Source:HGNC Symbol;Acc:HGNC:4477]	7_17	HIF1AN PLA2G12A	GPR22
ENSSSCG00000023193		9	117986641	118028877	protein_coding	Uncharacterized protein [Source:UniProtKB/TrEMBL;Acc:I3L872]	7_17	HIF1AN PLA2G12A	COG5
ENSSSCG00000028433	DUS4L	9	118032152	118044547	protein_coding	dihydrouridine synthase 4-like (S. cerevisiae) [Source:HGNC Symbol;Acc:HGNC:21517]	7_17	HIF1AN PLA2G12A	DUS4L
ENSSSCG00000022869	BCAP29	9	118047025	118084880	protein_coding	B-cell receptor-associated protein 29 [Source:HGNC Symbol;Acc:HGNC:24131]	7_17	HIF1AN PLA2G12A	BCAP29
ENSSSCG00000023509	snoU109	9	118070879	118070999	snoRNA	Small nucleolar RNA U109 [Source:RFAM;Acc:RF01233]	7_17	HIF1AN PLA2G12A	snoU109
ENSSSCG00000028969	SLC26A4	9	118120578	118178767	protein_coding	solute carrier family 26 (anion exchanger), member 4 [Source:HGNC Symbol;Acc:HGNC:8818]	7_17	HIF1AN PLA2G12A	SLC26A4
ENSSSCG00000021813	SLC26A3	9	118190326	118322545	protein_coding	Sus scrofa solute carrier family 26, member 3 (SLC26A3), mRNA. [Source:RefSeq mRNA;Acc:NM_001130248]	7_17	HIF1AN PLA2G12A	SLC26A3
ENSSSCG00000028585	CBLL1	9	118217376	118236706	protein_coding	Cbl proto-oncogene-like 1, E3 ubiquitin protein ligase [Source:HGNC Symbol;Acc:HGNC:21225]	7_17	HIF1AN PLA2G12A	CBLL1
ENSSSCG00000025267		9	118242687	118270357	protein_coding	Uncharacterized protein [Source:UniProtKB/TrEMBL;Acc:I3LCH4]	7_17	HIF1AN PLA2G12A	SLC26A3
ENSSSCG00000022995		9	118345199	118345884	pseudogene		7_17	HIF1AN PLA2G12A
ENSSSCG00000015443	DLD	9	118410807	118437645	protein_coding	Sus scrofa dihydrolipoamide dehydrogenase (DLD), mRNA. [Source:RefSeq mRNA;Acc:NM_214062]	7_17	HIF1AN PLA2G12A	DLD	MGI-Fatty acid metabolism	Genomatix
ENSSSCG00000015444	LAMB1	9	118439608	118514521	protein_coding	laminin, beta 1 [Source:HGNC Symbol;Acc:HGNC:6486]	7_17	HIF1AN PLA2G12A	LAMB1
ENSSSCG00000015445	NRCAM	9	118730305	118785977	protein_coding	neuronal cell adhesion molecule [Source:HGNC Symbol;Acc:HGNC:7994]	7_17	HIF1AN PLA2G12A	NRCAM
