# Supplementary material for: Expression-based GWAS identifies variants, gene interactions and key regulators affecting intramuscular fatty acid content and composition in porcine meat
Source: Sci Rep. 2016 Aug 18;6:31803. doi: 10.1038/srep31803 (PMC4989154; doi:10.1038/srep31803)
Supplement: Supplementary Table S5 [file srep31803-s4.xls]

## Sheet: FATNESS
Expression-based GWAS identifies variants, gene interactions and key regulators affecting intramuscular fatty acid content and composition in porcine meat Anna Puig-Oliveras1,2 *, Manuel Revilla1,2, Anna Castelló1,2, Ana I. Fernández3, Josep M. Folch1,2, Maria Ballester1,2,4 1 Departament de Ciència Animal i dels Aliments, Universitat Autònoma de Barcelona (UAB), 08193 Bellaterra, Spain 2 Plant a…
Table S5. Positional concordance among the 241 eSNPs associated with gene expression and the QTLs described in the pig QTL database for fatness and fat composition related traits.
QTLs for fatness traits
eSNP	SNP Chr	SNP position	QTL Chr	QTL start position	QTL end position	QTL associated TRAIT	type	Breed
ASGA0057854	1	287348708	1	286501984	292955427	backfat at last rib	QTL:3666
ASGA0057854	1	287348708	1	271800234	306268161	Average backfat thickness	QTL:35
ASGA0057854	1	287348708	1	268926929	290883097	Average backfat thickness	QTL:21204	Breed:Duroc, Erhualian
ASGA0057854	1	287348708	1	271800234	306268161	Average backfat thickness	QTL:35
ASGA0057854	1	287348708	1	277978209	291709412	Backfat at first rib	QTL:21205	Breed:Duroc, Erhualian
ASGA0057854	1	287348708	1	279095904	306268161	Backfat at last lumbar	QTL:30
ASGA0057854	1	287348708	1	279095904	306268161	Backfat at last lumbar	QTL:30
ASGA0057854	1	287348708	1	280547030	303972175	Backfat at tenth rib	QTL:23
ASGA0057854	1	287348708	1	271800234	306268161	Average backfat thickness	QTL:35
ASGA0057854	1	287348708	1	271800234	291609299	intestinal fat weight	QTL:21210	Breed:Duroc, Erhualian
ASGA0057854	1	287348708	1	274130998	292955427	Marbling	QTL:2931
ASGA0057854	1	287348708	1	271512220	292845492	Shoulder subcutaneous fat thickness	QTL:5216	Breed:Large white, Meishan
ASGA0057854	1	287348708	1	279476353	292955427	Shoulder subcutaneous fat thickness	QTL:5250	Breed:Large white, Meishan
ASGA0057854	1	287348708	1	216112266	294659146	Adipocyte diameter	QTL:18019	Breed:Meishan, Pietrain, Wild boar
ASGA0057854	1	287348708	1	16114132	292845492	backfat above muscle dorsi	QTL:5237	Breed:Large white, Meishan
ASGA0057854	1	287348708	1	10067182	292041505	backfat at last rib	QTL:21208	Breed:Duroc, Erhualian
ASGA0057854	1	287348708	1	216112266	294659146	Adipocyte diameter	QTL:18019	Breed:Meishan, Pietrain, Wild boar
ASGA0057854	1	287348708	1	70361295	292707685	backfat at mid-back	QTL:5206	Breed:Large white, Meishan
ASGA0057854	1	287348708	1	44131186	289788010	Backfat at rump	QTL:21206	Breed:Duroc, Erhualian
ASGA0057854	1	287348708	1	228164160	306268161	Fat area percentage in carcass	QTL:18634	Breed:Duroc
ASGA0057854	1	287348708	1	45762028	290786847	Leaf fat weight	QTL:21207	Breed:Duroc, Erhualian
ASGA0057854	1	287348708	1	16114132	292187438	Shoulder subcutaneous fat thickness	QTL:5217	Breed:Large white, Meishan
ASGA0057854	1	287348708	1	8025530	292730648	Shoulder subcutaneous fat thickness	QTL:21209	Breed:Duroc, Erhualian
MARC0008125	2	1264220	2	609757	2387169	Average backfat thickness	QTL:5964	Breed:Duroc, Pietrain
MARC0008125	2	1264220	2	609757	2387169	Average backfat thickness	QTL:5964	Breed:Duroc, Pietrain
MARC0008125	2	1264220	2	609757	5564838	Average backfat thickness	QTL:17557	Breed:Large white, Meishan, Landrace
MARC0008125	2	1264220	2	609757	7064440	Average backfat thickness	QTL:17538	Breed:Large white, Meishan
MARC0008125	2	1264220	2	609757	2387169	Average backfat thickness	QTL:5964	Breed:Duroc, Pietrain
MARC0008125	2	1264220	2	609757	2948442	Average backfat thickness	QTL:2935
MARC0008125	2	1264220	2	609757	2387169	Average backfat thickness	QTL:5964	Breed:Duroc, Pietrain
MARC0008125	2	1264220	2	609757	2948442	Average backfat thickness	QTL:2935
MARC0008125	2	1264220	2	609757	2948442	Average backfat thickness	QTL:2935
MARC0008125	2	1264220	2	609757	2387169	Average backfat thickness	QTL:5964	Breed:Duroc, Pietrain
MARC0008125	2	1264220	2	609757	2948442	Average backfat thickness	QTL:2935
MARC0008125	2	1264220	2	609757	2387169	Average backfat thickness	QTL:5964	Breed:Duroc, Pietrain
MARC0008125	2	1264220	2	609757	2948442	Average backfat thickness	QTL:2935
MARC0008125	2	1264220	2	609757	2948442	Average backfat thickness	QTL:2935
MARC0008125	2	1264220	2	609757	13366532	Adipocyte diameter	QTL:18029	Breed:Meishan, Pietrain, Wild boar
MARC0008125	2	1264220	2	609757	13366532	Adipocyte diameter	QTL:18029	Breed:Meishan, Pietrain, Wild boar
MARC0008125	2	1264220	2	609757	15441523	Average backfat thickness	QTL:618
MARC0008125	2	1264220	2	609757	13366532	Adipocyte diameter	QTL:18029	Breed:Meishan, Pietrain, Wild boar
MARC0008125	2	1264220	2	609757	43738502	Average backfat thickness	QTL:364
MARC0008125	2	1264220	2	609757	15823608	backfat (13 weeks of age)	QTL:197
MARC0008125	2	1264220	2	609757	15946890	backfat (40 kg live weight)	QTL:198
MARC0008125	2	1264220	2	609757	15823608	backfat (13 weeks of age)	QTL:197
MARC0008125	2	1264220	2	609757	13366532	Adipocyte diameter	QTL:18029	Breed:Meishan, Pietrain, Wild boar
MARC0008125	2	1264220	2	609757	48775112	Backfat at first rib	QTL:3941
MARC0008125	2	1264220	2	609757	13366532	Adipocyte diameter	QTL:18029	Breed:Meishan, Pietrain, Wild boar
MARC0008125	2	1264220	2	609757	13366532	Adipocyte diameter	QTL:18029	Breed:Meishan, Pietrain, Wild boar
MARC0008125	2	1264220	2	609757	13366532	Adipocyte diameter	QTL:18029	Breed:Meishan, Pietrain, Wild boar
MARC0008125	2	1264220	2	609757	19340056	backfat at last rib	QTL:407
MARC0008125	2	1264220	2	609757	8499847	backfat at P2 position	QTL:4111
MARC0008125	2	1264220	2	609757	13366532	Adipocyte diameter	QTL:18029	Breed:Meishan, Pietrain, Wild boar
MARC0008125	2	1264220	2	609757	48775112	Backfat at first rib	QTL:3941
MARC0008125	2	1264220	2	609757	15441523	Average backfat thickness	QTL:618
MARC0008125	2	1264220	2	609757	21763657	Backfat thickness between 3rd and 4th rib	QTL:406
MARC0008125	2	1264220	2	609757	13002292	Backfat weight	QTL:404
MARC0008125	2	1264220	2	609757	8499847	backfat at P2 position	QTL:4111
MARC0008125	2	1264220	2	609757	12263031	Neck fat weight	QTL:5146	Breed:Large white, Pietrain, Landrace, Leicoma
MARC0008125	2	1264220	2	609757	13002292	Backfat weight	QTL:404
MARC0008125	2	1264220	2	609757	85009446	backfat at last rib	QTL:16875	Breed:Meishan, Pietrain
ASGA0082213	2	1457259	2	609757	2387169	Average backfat thickness	QTL:5964	Breed:Duroc, Pietrain
ASGA0082213	2	1457259	2	609757	2387169	Average backfat thickness	QTL:5964	Breed:Duroc, Pietrain
ASGA0082213	2	1457259	2	609757	5564838	Average backfat thickness	QTL:17557	Breed:Large white, Meishan, Landrace
ASGA0082213	2	1457259	2	609757	7064440	Average backfat thickness	QTL:17538	Breed:Large white, Meishan
ASGA0082213	2	1457259	2	609757	2387169	Average backfat thickness	QTL:5964	Breed:Duroc, Pietrain
ASGA0082213	2	1457259	2	609757	2948442	Average backfat thickness	QTL:2935
ASGA0082213	2	1457259	2	609757	2387169	Average backfat thickness	QTL:5964	Breed:Duroc, Pietrain
ASGA0082213	2	1457259	2	609757	2948442	Average backfat thickness	QTL:2935
ASGA0082213	2	1457259	2	609757	2948442	Average backfat thickness	QTL:2935
ASGA0082213	2	1457259	2	609757	2387169	Average backfat thickness	QTL:5964	Breed:Duroc, Pietrain
ASGA0082213	2	1457259	2	609757	2948442	Average backfat thickness	QTL:2935
ASGA0082213	2	1457259	2	609757	2387169	Average backfat thickness	QTL:5964	Breed:Duroc, Pietrain
ASGA0082213	2	1457259	2	609757	2948442	Average backfat thickness	QTL:2935
ASGA0082213	2	1457259	2	609757	2948442	Average backfat thickness	QTL:2935
ASGA0082213	2	1457259	2	609757	13366532	Adipocyte diameter	QTL:18029	Breed:Meishan, Pietrain, Wild boar
ASGA0082213	2	1457259	2	609757	13366532	Adipocyte diameter	QTL:18029	Breed:Meishan, Pietrain, Wild boar
ASGA0082213	2	1457259	2	609757	15441523	Average backfat thickness	QTL:618
ASGA0082213	2	1457259	2	609757	13366532	Adipocyte diameter	QTL:18029	Breed:Meishan, Pietrain, Wild boar
ASGA0082213	2	1457259	2	609757	43738502	Average backfat thickness	QTL:364
ASGA0082213	2	1457259	2	609757	15823608	backfat (13 weeks of age)	QTL:197
ASGA0082213	2	1457259	2	609757	15946890	backfat (40 kg live weight)	QTL:198
ASGA0082213	2	1457259	2	609757	15823608	backfat (13 weeks of age)	QTL:197
ASGA0082213	2	1457259	2	609757	13366532	Adipocyte diameter	QTL:18029	Breed:Meishan, Pietrain, Wild boar
ASGA0082213	2	1457259	2	609757	48775112	Backfat at first rib	QTL:3941
ASGA0082213	2	1457259	2	609757	13366532	Adipocyte diameter	QTL:18029	Breed:Meishan, Pietrain, Wild boar
ASGA0082213	2	1457259	2	609757	13366532	Adipocyte diameter	QTL:18029	Breed:Meishan, Pietrain, Wild boar
ASGA0082213	2	1457259	2	609757	13366532	Adipocyte diameter	QTL:18029	Breed:Meishan, Pietrain, Wild boar
ASGA0082213	2	1457259	2	609757	19340056	backfat at last rib	QTL:407
ASGA0082213	2	1457259	2	609757	8499847	backfat at P2 position	QTL:4111
ASGA0082213	2	1457259	2	609757	13366532	Adipocyte diameter	QTL:18029	Breed:Meishan, Pietrain, Wild boar
ASGA0082213	2	1457259	2	609757	48775112	Backfat at first rib	QTL:3941
ASGA0082213	2	1457259	2	609757	15441523	Average backfat thickness	QTL:618
ASGA0082213	2	1457259	2	609757	21763657	Backfat thickness between 3rd and 4th rib	QTL:406
ASGA0082213	2	1457259	2	609757	13002292	Backfat weight	QTL:404
ASGA0082213	2	1457259	2	609757	8499847	backfat at P2 position	QTL:4111
ASGA0082213	2	1457259	2	609757	12263031	Neck fat weight	QTL:5146	Breed:Large white, Pietrain, Landrace, Leicoma
ASGA0082213	2	1457259	2	609757	13002292	Backfat weight	QTL:404
ASGA0082213	2	1457259	2	609757	85009446	backfat at last rib	QTL:16875	Breed:Meishan, Pietrain
ASGA0083230	2	1460039	2	609757	2387169	Average backfat thickness	QTL:5964	Breed:Duroc, Pietrain
ASGA0083230	2	1460039	2	609757	2387169	Average backfat thickness	QTL:5964	Breed:Duroc, Pietrain
ASGA0083230	2	1460039	2	609757	5564838	Average backfat thickness	QTL:17557	Breed:Large white, Meishan, Landrace
ASGA0083230	2	1460039	2	609757	7064440	Average backfat thickness	QTL:17538	Breed:Large white, Meishan
ASGA0083230	2	1460039	2	609757	2387169	Average backfat thickness	QTL:5964	Breed:Duroc, Pietrain
ASGA0083230	2	1460039	2	609757	2948442	Average backfat thickness	QTL:2935
ASGA0083230	2	1460039	2	609757	2387169	Average backfat thickness	QTL:5964	Breed:Duroc, Pietrain
ASGA0083230	2	1460039	2	609757	2948442	Average backfat thickness	QTL:2935
ASGA0083230	2	1460039	2	609757	2948442	Average backfat thickness	QTL:2935
ASGA0083230	2	1460039	2	609757	2387169	Average backfat thickness	QTL:5964	Breed:Duroc, Pietrain
ASGA0083230	2	1460039	2	609757	2948442	Average backfat thickness	QTL:2935
ASGA0083230	2	1460039	2	609757	2387169	Average backfat thickness	QTL:5964	Breed:Duroc, Pietrain
ASGA0083230	2	1460039	2	609757	2948442	Average backfat thickness	QTL:2935
ASGA0083230	2	1460039	2	609757	2948442	Average backfat thickness	QTL:2935
ASGA0083230	2	1460039	2	609757	13366532	Adipocyte diameter	QTL:18029	Breed:Meishan, Pietrain, Wild boar
ASGA0083230	2	1460039	2	609757	13366532	Adipocyte diameter	QTL:18029	Breed:Meishan, Pietrain, Wild boar
ASGA0083230	2	1460039	2	609757	15441523	Average backfat thickness	QTL:618
ASGA0083230	2	1460039	2	609757	13366532	Adipocyte diameter	QTL:18029	Breed:Meishan, Pietrain, Wild boar
ASGA0083230	2	1460039	2	609757	43738502	Average backfat thickness	QTL:364
ASGA0083230	2	1460039	2	609757	15823608	backfat (13 weeks of age)	QTL:197
ASGA0083230	2	1460039	2	609757	15946890	backfat (40 kg live weight)	QTL:198
ASGA0083230	2	1460039	2	609757	15823608	backfat (13 weeks of age)	QTL:197
ASGA0083230	2	1460039	2	609757	13366532	Adipocyte diameter	QTL:18029	Breed:Meishan, Pietrain, Wild boar
ASGA0083230	2	1460039	2	609757	48775112	Backfat at first rib	QTL:3941
ASGA0083230	2	1460039	2	609757	13366532	Adipocyte diameter	QTL:18029	Breed:Meishan, Pietrain, Wild boar
ASGA0083230	2	1460039	2	609757	13366532	Adipocyte diameter	QTL:18029	Breed:Meishan, Pietrain, Wild boar
ASGA0083230	2	1460039	2	609757	13366532	Adipocyte diameter	QTL:18029	Breed:Meishan, Pietrain, Wild boar
ASGA0083230	2	1460039	2	609757	19340056	backfat at last rib	QTL:407
ASGA0083230	2	1460039	2	609757	8499847	backfat at P2 position	QTL:4111
ASGA0083230	2	1460039	2	609757	13366532	Adipocyte diameter	QTL:18029	Breed:Meishan, Pietrain, Wild boar
ASGA0083230	2	1460039	2	609757	48775112	Backfat at first rib	QTL:3941
ASGA0083230	2	1460039	2	609757	15441523	Average backfat thickness	QTL:618
ASGA0083230	2	1460039	2	609757	21763657	Backfat thickness between 3rd and 4th rib	QTL:406
ASGA0083230	2	1460039	2	609757	13002292	Backfat weight	QTL:404
ASGA0083230	2	1460039	2	609757	8499847	backfat at P2 position	QTL:4111
ASGA0083230	2	1460039	2	609757	12263031	Neck fat weight	QTL:5146	Breed:Large white, Pietrain, Landrace, Leicoma
ASGA0083230	2	1460039	2	609757	13002292	Backfat weight	QTL:404
ASGA0083230	2	1460039	2	609757	85009446	backfat at last rib	QTL:16875	Breed:Meishan, Pietrain
ALGA0112642	2	1505302	2	609757	2387169	Average backfat thickness	QTL:5964	Breed:Duroc, Pietrain
ALGA0112642	2	1505302	2	609757	2387169	Average backfat thickness	QTL:5964	Breed:Duroc, Pietrain
ALGA0112642	2	1505302	2	609757	5564838	Average backfat thickness	QTL:17557	Breed:Large white, Meishan, Landrace
ALGA0112642	2	1505302	2	609757	7064440	Average backfat thickness	QTL:17538	Breed:Large white, Meishan
ALGA0112642	2	1505302	2	609757	2387169	Average backfat thickness	QTL:5964	Breed:Duroc, Pietrain
ALGA0112642	2	1505302	2	609757	2948442	Average backfat thickness	QTL:2935
ALGA0112642	2	1505302	2	609757	2387169	Average backfat thickness	QTL:5964	Breed:Duroc, Pietrain
ALGA0112642	2	1505302	2	609757	2948442	Average backfat thickness	QTL:2935
ALGA0112642	2	1505302	2	609757	2948442	Average backfat thickness	QTL:2935
ALGA0112642	2	1505302	2	609757	2387169	Average backfat thickness	QTL:5964	Breed:Duroc, Pietrain
ALGA0112642	2	1505302	2	609757	2948442	Average backfat thickness	QTL:2935
ALGA0112642	2	1505302	2	609757	2387169	Average backfat thickness	QTL:5964	Breed:Duroc, Pietrain
ALGA0112642	2	1505302	2	609757	2948442	Average backfat thickness	QTL:2935
ALGA0112642	2	1505302	2	609757	2948442	Average backfat thickness	QTL:2935
ALGA0112642	2	1505302	2	609757	13366532	Adipocyte diameter	QTL:18029	Breed:Meishan, Pietrain, Wild boar
ALGA0112642	2	1505302	2	609757	13366532	Adipocyte diameter	QTL:18029	Breed:Meishan, Pietrain, Wild boar
ALGA0112642	2	1505302	2	609757	15441523	Average backfat thickness	QTL:618
ALGA0112642	2	1505302	2	609757	13366532	Adipocyte diameter	QTL:18029	Breed:Meishan, Pietrain, Wild boar
ALGA0112642	2	1505302	2	609757	43738502	Average backfat thickness	QTL:364
ALGA0112642	2	1505302	2	609757	15823608	backfat (13 weeks of age)	QTL:197
ALGA0112642	2	1505302	2	609757	15946890	backfat (40 kg live weight)	QTL:198
ALGA0112642	2	1505302	2	609757	15823608	backfat (13 weeks of age)	QTL:197
ALGA0112642	2	1505302	2	609757	13366532	Adipocyte diameter	QTL:18029	Breed:Meishan, Pietrain, Wild boar
ALGA0112642	2	1505302	2	609757	48775112	Backfat at first rib	QTL:3941
ALGA0112642	2	1505302	2	609757	13366532	Adipocyte diameter	QTL:18029	Breed:Meishan, Pietrain, Wild boar
ALGA0112642	2	1505302	2	609757	13366532	Adipocyte diameter	QTL:18029	Breed:Meishan, Pietrain, Wild boar
ALGA0112642	2	1505302	2	609757	13366532	Adipocyte diameter	QTL:18029	Breed:Meishan, Pietrain, Wild boar
ALGA0112642	2	1505302	2	609757	19340056	backfat at last rib	QTL:407
ALGA0112642	2	1505302	2	609757	8499847	backfat at P2 position	QTL:4111
ALGA0112642	2	1505302	2	609757	13366532	Adipocyte diameter	QTL:18029	Breed:Meishan, Pietrain, Wild boar
ALGA0112642	2	1505302	2	609757	48775112	Backfat at first rib	QTL:3941
ALGA0112642	2	1505302	2	609757	15441523	Average backfat thickness	QTL:618
ALGA0112642	2	1505302	2	609757	21763657	Backfat thickness between 3rd and 4th rib	QTL:406
ALGA0112642	2	1505302	2	609757	13002292	Backfat weight	QTL:404
ALGA0112642	2	1505302	2	609757	8499847	backfat at P2 position	QTL:4111
ALGA0112642	2	1505302	2	609757	12263031	Neck fat weight	QTL:5146	Breed:Large white, Pietrain, Landrace, Leicoma
ALGA0112642	2	1505302	2	609757	13002292	Backfat weight	QTL:404
ALGA0112642	2	1505302	2	609757	85009446	backfat at last rib	QTL:16875	Breed:Meishan, Pietrain
ASGA0101159	2	2224107	2	609757	2387169	Average backfat thickness	QTL:5964	Breed:Duroc, Pietrain
ASGA0101159	2	2224107	2	609757	2387169	Average backfat thickness	QTL:5964	Breed:Duroc, Pietrain
ASGA0101159	2	2224107	2	609757	5564838	Average backfat thickness	QTL:17557	Breed:Large white, Meishan, Landrace
ASGA0101159	2	2224107	2	609757	7064440	Average backfat thickness	QTL:17538	Breed:Large white, Meishan
ASGA0101159	2	2224107	2	609757	2387169	Average backfat thickness	QTL:5964	Breed:Duroc, Pietrain
ASGA0101159	2	2224107	2	609757	2948442	Average backfat thickness	QTL:2935
ASGA0101159	2	2224107	2	609757	2387169	Average backfat thickness	QTL:5964	Breed:Duroc, Pietrain
ASGA0101159	2	2224107	2	609757	2948442	Average backfat thickness	QTL:2935
ASGA0101159	2	2224107	2	609757	2948442	Average backfat thickness	QTL:2935
ASGA0101159	2	2224107	2	609757	2387169	Average backfat thickness	QTL:5964	Breed:Duroc, Pietrain
ASGA0101159	2	2224107	2	609757	2948442	Average backfat thickness	QTL:2935
ASGA0101159	2	2224107	2	609757	2387169	Average backfat thickness	QTL:5964	Breed:Duroc, Pietrain
ASGA0101159	2	2224107	2	609757	2948442	Average backfat thickness	QTL:2935
ASGA0101159	2	2224107	2	609757	2948442	Average backfat thickness	QTL:2935
ASGA0101159	2	2224107	2	609757	13366532	Adipocyte diameter	QTL:18029	Breed:Meishan, Pietrain, Wild boar
ASGA0101159	2	2224107	2	609757	13366532	Adipocyte diameter	QTL:18029	Breed:Meishan, Pietrain, Wild boar
ASGA0101159	2	2224107	2	609757	15441523	Average backfat thickness	QTL:618
ASGA0101159	2	2224107	2	609757	13366532	Adipocyte diameter	QTL:18029	Breed:Meishan, Pietrain, Wild boar
ASGA0101159	2	2224107	2	609757	43738502	Average backfat thickness	QTL:364
ASGA0101159	2	2224107	2	609757	15823608	backfat (13 weeks of age)	QTL:197
ASGA0101159	2	2224107	2	609757	15946890	backfat (40 kg live weight)	QTL:198
ASGA0101159	2	2224107	2	609757	15823608	backfat (13 weeks of age)	QTL:197
ASGA0101159	2	2224107	2	609757	13366532	Adipocyte diameter	QTL:18029	Breed:Meishan, Pietrain, Wild boar
ASGA0101159	2	2224107	2	609757	48775112	Backfat at first rib	QTL:3941
ASGA0101159	2	2224107	2	609757	13366532	Adipocyte diameter	QTL:18029	Breed:Meishan, Pietrain, Wild boar
ASGA0101159	2	2224107	2	609757	13366532	Adipocyte diameter	QTL:18029	Breed:Meishan, Pietrain, Wild boar
ASGA0101159	2	2224107	2	609757	13366532	Adipocyte diameter	QTL:18029	Breed:Meishan, Pietrain, Wild boar
ASGA0101159	2	2224107	2	609757	19340056	backfat at last rib	QTL:407
ASGA0101159	2	2224107	2	609757	8499847	backfat at P2 position	QTL:4111
ASGA0101159	2	2224107	2	609757	13366532	Adipocyte diameter	QTL:18029	Breed:Meishan, Pietrain, Wild boar
ASGA0101159	2	2224107	2	609757	48775112	Backfat at first rib	QTL:3941
ASGA0101159	2	2224107	2	609757	15441523	Average backfat thickness	QTL:618
ASGA0101159	2	2224107	2	609757	21763657	Backfat thickness between 3rd and 4th rib	QTL:406
ASGA0101159	2	2224107	2	609757	13002292	Backfat weight	QTL:404
ASGA0101159	2	2224107	2	609757	8499847	backfat at P2 position	QTL:4111
ASGA0101159	2	2224107	2	609757	12263031	Neck fat weight	QTL:5146	Breed:Large white, Pietrain, Landrace, Leicoma
ASGA0101159	2	2224107	2	609757	13002292	Backfat weight	QTL:404
ASGA0101159	2	2224107	2	609757	85009446	backfat at last rib	QTL:16875	Breed:Meishan, Pietrain
H3GA0005515	2	2546707	2	2387169	2948442	Backfat at last lumbar	QTL:2933
H3GA0005515	2	2546707	2	609757	5564838	Average backfat thickness	QTL:17557	Breed:Large white, Meishan, Landrace
H3GA0005515	2	2546707	2	609757	7064440	Average backfat thickness	QTL:17538	Breed:Large white, Meishan
H3GA0005515	2	2546707	2	609757	2948442	Average backfat thickness	QTL:2935
H3GA0005515	2	2546707	2	609757	2948442	Average backfat thickness	QTL:2935
H3GA0005515	2	2546707	2	609757	2948442	Average backfat thickness	QTL:2935
H3GA0005515	2	2546707	2	609757	2948442	Average backfat thickness	QTL:2935
H3GA0005515	2	2546707	2	609757	2948442	Average backfat thickness	QTL:2935
H3GA0005515	2	2546707	2	609757	2948442	Average backfat thickness	QTL:2935
H3GA0005515	2	2546707	2	609757	13366532	Adipocyte diameter	QTL:18029	Breed:Meishan, Pietrain, Wild boar
H3GA0005515	2	2546707	2	2387169	38367026	Average backfat thickness	QTL:5965	Breed:Duroc, Pietrain
H3GA0005515	2	2546707	2	2387169	13366532	Average backfat thickness	QTL:923
H3GA0005515	2	2546707	2	609757	13366532	Adipocyte diameter	QTL:18029	Breed:Meishan, Pietrain, Wild boar
H3GA0005515	2	2546707	2	609757	15441523	Average backfat thickness	QTL:618
H3GA0005515	2	2546707	2	609757	13366532	Adipocyte diameter	QTL:18029	Breed:Meishan, Pietrain, Wild boar
H3GA0005515	2	2546707	2	609757	43738502	Average backfat thickness	QTL:364
H3GA0005515	2	2546707	2	609757	15823608	backfat (13 weeks of age)	QTL:197
H3GA0005515	2	2546707	2	609757	15946890	backfat (40 kg live weight)	QTL:198
H3GA0005515	2	2546707	2	609757	15823608	backfat (13 weeks of age)	QTL:197
H3GA0005515	2	2546707	2	609757	13366532	Adipocyte diameter	QTL:18029	Breed:Meishan, Pietrain, Wild boar
H3GA0005515	2	2546707	2	609757	48775112	Backfat at first rib	QTL:3941
H3GA0005515	2	2546707	2	609757	13366532	Adipocyte diameter	QTL:18029	Breed:Meishan, Pietrain, Wild boar
H3GA0005515	2	2546707	2	2387169	13366532	Average backfat thickness	QTL:923
H3GA0005515	2	2546707	2	609757	13366532	Adipocyte diameter	QTL:18029	Breed:Meishan, Pietrain, Wild boar
H3GA0005515	2	2546707	2	609757	13366532	Adipocyte diameter	QTL:18029	Breed:Meishan, Pietrain, Wild boar
H3GA0005515	2	2546707	2	609757	19340056	backfat at last rib	QTL:407
H3GA0005515	2	2546707	2	609757	8499847	backfat at P2 position	QTL:4111
H3GA0005515	2	2546707	2	609757	13366532	Adipocyte diameter	QTL:18029	Breed:Meishan, Pietrain, Wild boar
H3GA0005515	2	2546707	2	609757	48775112	Backfat at first rib	QTL:3941
H3GA0005515	2	2546707	2	609757	15441523	Average backfat thickness	QTL:618
H3GA0005515	2	2546707	2	609757	21763657	Backfat thickness between 3rd and 4th rib	QTL:406
H3GA0005515	2	2546707	2	609757	13002292	Backfat weight	QTL:404
H3GA0005515	2	2546707	2	609757	8499847	backfat at P2 position	QTL:4111
H3GA0005515	2	2546707	2	2387169	13366532	Average backfat thickness	QTL:923
H3GA0005515	2	2546707	2	609757	12263031	Neck fat weight	QTL:5146	Breed:Large white, Pietrain, Landrace, Leicoma
H3GA0005515	2	2546707	2	609757	13002292	Backfat weight	QTL:404
H3GA0005515	2	2546707	2	2387169	13366532	Average backfat thickness	QTL:923
H3GA0005515	2	2546707	2	2387169	13366532	Average backfat thickness	QTL:923
H3GA0005515	2	2546707	2	609757	85009446	backfat at last rib	QTL:16875	Breed:Meishan, Pietrain
ALGA0011357	2	2610043	2	2387169	2948442	Backfat at last lumbar	QTL:2933
ALGA0011357	2	2610043	2	609757	5564838	Average backfat thickness	QTL:17557	Breed:Large white, Meishan, Landrace
ALGA0011357	2	2610043	2	609757	7064440	Average backfat thickness	QTL:17538	Breed:Large white, Meishan
ALGA0011357	2	2610043	2	609757	2948442	Average backfat thickness	QTL:2935
ALGA0011357	2	2610043	2	609757	2948442	Average backfat thickness	QTL:2935
ALGA0011357	2	2610043	2	609757	2948442	Average backfat thickness	QTL:2935
ALGA0011357	2	2610043	2	609757	2948442	Average backfat thickness	QTL:2935
ALGA0011357	2	2610043	2	609757	2948442	Average backfat thickness	QTL:2935
ALGA0011357	2	2610043	2	609757	2948442	Average backfat thickness	QTL:2935
ALGA0011357	2	2610043	2	609757	13366532	Adipocyte diameter	QTL:18029	Breed:Meishan, Pietrain, Wild boar
ALGA0011357	2	2610043	2	2387169	38367026	Average backfat thickness	QTL:5965	Breed:Duroc, Pietrain
ALGA0011357	2	2610043	2	2387169	13366532	Average backfat thickness	QTL:923
ALGA0011357	2	2610043	2	609757	13366532	Adipocyte diameter	QTL:18029	Breed:Meishan, Pietrain, Wild boar
ALGA0011357	2	2610043	2	609757	15441523	Average backfat thickness	QTL:618
ALGA0011357	2	2610043	2	609757	13366532	Adipocyte diameter	QTL:18029	Breed:Meishan, Pietrain, Wild boar
ALGA0011357	2	2610043	2	609757	43738502	Average backfat thickness	QTL:364
ALGA0011357	2	2610043	2	609757	15823608	backfat (13 weeks of age)	QTL:197
ALGA0011357	2	2610043	2	609757	15946890	backfat (40 kg live weight)	QTL:198
ALGA0011357	2	2610043	2	609757	15823608	backfat (13 weeks of age)	QTL:197
ALGA0011357	2	2610043	2	609757	13366532	Adipocyte diameter	QTL:18029	Breed:Meishan, Pietrain, Wild boar
ALGA0011357	2	2610043	2	609757	48775112	Backfat at first rib	QTL:3941
ALGA0011357	2	2610043	2	609757	13366532	Adipocyte diameter	QTL:18029	Breed:Meishan, Pietrain, Wild boar
ALGA0011357	2	2610043	2	2387169	13366532	Average backfat thickness	QTL:923
ALGA0011357	2	2610043	2	609757	13366532	Adipocyte diameter	QTL:18029	Breed:Meishan, Pietrain, Wild boar
ALGA0011357	2	2610043	2	609757	13366532	Adipocyte diameter	QTL:18029	Breed:Meishan, Pietrain, Wild boar
ALGA0011357	2	2610043	2	609757	19340056	backfat at last rib	QTL:407
ALGA0011357	2	2610043	2	609757	8499847	backfat at P2 position	QTL:4111
ALGA0011357	2	2610043	2	609757	13366532	Adipocyte diameter	QTL:18029	Breed:Meishan, Pietrain, Wild boar
ALGA0011357	2	2610043	2	609757	48775112	Backfat at first rib	QTL:3941
ALGA0011357	2	2610043	2	609757	15441523	Average backfat thickness	QTL:618
ALGA0011357	2	2610043	2	609757	21763657	Backfat thickness between 3rd and 4th rib	QTL:406
ALGA0011357	2	2610043	2	609757	13002292	Backfat weight	QTL:404
ALGA0011357	2	2610043	2	609757	8499847	backfat at P2 position	QTL:4111
ALGA0011357	2	2610043	2	2387169	13366532	Average backfat thickness	QTL:923
ALGA0011357	2	2610043	2	609757	12263031	Neck fat weight	QTL:5146	Breed:Large white, Pietrain, Landrace, Leicoma
ALGA0011357	2	2610043	2	609757	13002292	Backfat weight	QTL:404
ALGA0011357	2	2610043	2	2387169	13366532	Average backfat thickness	QTL:923
ALGA0011357	2	2610043	2	2387169	13366532	Average backfat thickness	QTL:923
ALGA0011357	2	2610043	2	609757	85009446	backfat at last rib	QTL:16875	Breed:Meishan, Pietrain
ALGA0109310	2	3166230	2	609757	5564838	Average backfat thickness	QTL:17557	Breed:Large white, Meishan, Landrace
ALGA0109310	2	3166230	2	609757	7064440	Average backfat thickness	QTL:17538	Breed:Large white, Meishan
ALGA0109310	2	3166230	2	609757	13366532	Adipocyte diameter	QTL:18029	Breed:Meishan, Pietrain, Wild boar
ALGA0109310	2	3166230	2	2387169	38367026	Average backfat thickness	QTL:5965	Breed:Duroc, Pietrain
ALGA0109310	2	3166230	2	2387169	13366532	Average backfat thickness	QTL:923
ALGA0109310	2	3166230	2	609757	13366532	Adipocyte diameter	QTL:18029	Breed:Meishan, Pietrain, Wild boar
ALGA0109310	2	3166230	2	609757	15441523	Average backfat thickness	QTL:618
ALGA0109310	2	3166230	2	609757	13366532	Adipocyte diameter	QTL:18029	Breed:Meishan, Pietrain, Wild boar
ALGA0109310	2	3166230	2	609757	43738502	Average backfat thickness	QTL:364
ALGA0109310	2	3166230	2	2948442	13366532	Average backfat thickness	QTL:311
ALGA0109310	2	3166230	2	609757	15823608	backfat (13 weeks of age)	QTL:197
ALGA0109310	2	3166230	2	609757	15946890	backfat (40 kg live weight)	QTL:198
ALGA0109310	2	3166230	2	609757	15823608	backfat (13 weeks of age)	QTL:197
ALGA0109310	2	3166230	2	609757	13366532	Adipocyte diameter	QTL:18029	Breed:Meishan, Pietrain, Wild boar
ALGA0109310	2	3166230	2	609757	48775112	Backfat at first rib	QTL:3941
ALGA0109310	2	3166230	2	609757	13366532	Adipocyte diameter	QTL:18029	Breed:Meishan, Pietrain, Wild boar
ALGA0109310	2	3166230	2	2387169	13366532	Average backfat thickness	QTL:923
ALGA0109310	2	3166230	2	609757	13366532	Adipocyte diameter	QTL:18029	Breed:Meishan, Pietrain, Wild boar
ALGA0109310	2	3166230	2	609757	13366532	Adipocyte diameter	QTL:18029	Breed:Meishan, Pietrain, Wild boar
ALGA0109310	2	3166230	2	609757	19340056	backfat at last rib	QTL:407
ALGA0109310	2	3166230	2	609757	8499847	backfat at P2 position	QTL:4111
ALGA0109310	2	3166230	2	2948442	15950969	Backfat at rump	QTL:21217	Breed:Duroc, Erhualian
ALGA0109310	2	3166230	2	609757	13366532	Adipocyte diameter	QTL:18029	Breed:Meishan, Pietrain, Wild boar
ALGA0109310	2	3166230	2	609757	48775112	Backfat at first rib	QTL:3941
ALGA0109310	2	3166230	2	609757	15441523	Average backfat thickness	QTL:618
ALGA0109310	2	3166230	2	609757	21763657	Backfat thickness between 3rd and 4th rib	QTL:406
ALGA0109310	2	3166230	2	609757	13002292	Backfat weight	QTL:404
ALGA0109310	2	3166230	2	609757	8499847	backfat at P2 position	QTL:4111
ALGA0109310	2	3166230	2	2387169	13366532	Average backfat thickness	QTL:923
ALGA0109310	2	3166230	2	2948442	13366532	Average backfat thickness	QTL:311
ALGA0109310	2	3166230	2	609757	12263031	Neck fat weight	QTL:5146	Breed:Large white, Pietrain, Landrace, Leicoma
ALGA0109310	2	3166230	2	609757	13002292	Backfat weight	QTL:404
ALGA0109310	2	3166230	2	2387169	13366532	Average backfat thickness	QTL:923
ALGA0109310	2	3166230	2	2387169	13366532	Average backfat thickness	QTL:923
ALGA0109310	2	3166230	2	2948442	44995408	Backfat at first rib	QTL:21216	Breed:Duroc, Erhualian
ALGA0109310	2	3166230	2	2948442	138050552	Abdominal fat weight	QTL:21214	Breed:Duroc, Erhualian
ALGA0109310	2	3166230	2	2948442	137276970	Average backfat thickness	QTL:21212	Breed:Duroc, Erhualian
ALGA0109310	2	3166230	2	609757	85009446	backfat at last rib	QTL:16875	Breed:Meishan, Pietrain
ALGA0011460	2	3606836	2	3552073	3725595	Average backfat thickness	QTL:5747	Breed:Duroc, Yorkshire, Berkshire
ALGA0011460	2	3606836	2	609757	5564838	Average backfat thickness	QTL:17557	Breed:Large white, Meishan, Landrace
ALGA0011460	2	3606836	2	609757	7064440	Average backfat thickness	QTL:17538	Breed:Large white, Meishan
ALGA0011460	2	3606836	2	609757	13366532	Adipocyte diameter	QTL:18029	Breed:Meishan, Pietrain, Wild boar
ALGA0011460	2	3606836	2	2387169	38367026	Average backfat thickness	QTL:5965	Breed:Duroc, Pietrain
ALGA0011460	2	3606836	2	2387169	13366532	Average backfat thickness	QTL:923
ALGA0011460	2	3606836	2	609757	13366532	Adipocyte diameter	QTL:18029	Breed:Meishan, Pietrain, Wild boar
ALGA0011460	2	3606836	2	609757	15441523	Average backfat thickness	QTL:618
ALGA0011460	2	3606836	2	609757	13366532	Adipocyte diameter	QTL:18029	Breed:Meishan, Pietrain, Wild boar
ALGA0011460	2	3606836	2	609757	43738502	Average backfat thickness	QTL:364
ALGA0011460	2	3606836	2	2948442	13366532	Average backfat thickness	QTL:311
ALGA0011460	2	3606836	2	609757	15823608	backfat (13 weeks of age)	QTL:197
ALGA0011460	2	3606836	2	609757	15946890	backfat (40 kg live weight)	QTL:198
ALGA0011460	2	3606836	2	609757	15823608	backfat (13 weeks of age)	QTL:197
ALGA0011460	2	3606836	2	609757	13366532	Adipocyte diameter	QTL:18029	Breed:Meishan, Pietrain, Wild boar
ALGA0011460	2	3606836	2	609757	48775112	Backfat at first rib	QTL:3941
ALGA0011460	2	3606836	2	609757	13366532	Adipocyte diameter	QTL:18029	Breed:Meishan, Pietrain, Wild boar
ALGA0011460	2	3606836	2	2387169	13366532	Average backfat thickness	QTL:923
ALGA0011460	2	3606836	2	609757	13366532	Adipocyte diameter	QTL:18029	Breed:Meishan, Pietrain, Wild boar
ALGA0011460	2	3606836	2	609757	13366532	Adipocyte diameter	QTL:18029	Breed:Meishan, Pietrain, Wild boar
ALGA0011460	2	3606836	2	609757	19340056	backfat at last rib	QTL:407
ALGA0011460	2	3606836	2	609757	8499847	backfat at P2 position	QTL:4111
ALGA0011460	2	3606836	2	2948442	15950969	Backfat at rump	QTL:21217	Breed:Duroc, Erhualian
ALGA0011460	2	3606836	2	609757	13366532	Adipocyte diameter	QTL:18029	Breed:Meishan, Pietrain, Wild boar
ALGA0011460	2	3606836	2	609757	48775112	Backfat at first rib	QTL:3941
ALGA0011460	2	3606836	2	609757	15441523	Average backfat thickness	QTL:618
ALGA0011460	2	3606836	2	609757	21763657	Backfat thickness between 3rd and 4th rib	QTL:406
ALGA0011460	2	3606836	2	609757	13002292	Backfat weight	QTL:404
ALGA0011460	2	3606836	2	609757	8499847	backfat at P2 position	QTL:4111
ALGA0011460	2	3606836	2	2387169	13366532	Average backfat thickness	QTL:923
ALGA0011460	2	3606836	2	2948442	13366532	Average backfat thickness	QTL:311
ALGA0011460	2	3606836	2	609757	12263031	Neck fat weight	QTL:5146	Breed:Large white, Pietrain, Landrace, Leicoma
ALGA0011460	2	3606836	2	609757	13002292	Backfat weight	QTL:404
ALGA0011460	2	3606836	2	2387169	13366532	Average backfat thickness	QTL:923
ALGA0011460	2	3606836	2	2387169	13366532	Average backfat thickness	QTL:923
ALGA0011460	2	3606836	2	2948442	44995408	Backfat at first rib	QTL:21216	Breed:Duroc, Erhualian
ALGA0011460	2	3606836	2	2948442	138050552	Abdominal fat weight	QTL:21214	Breed:Duroc, Erhualian
ALGA0011460	2	3606836	2	2948442	137276970	Average backfat thickness	QTL:21212	Breed:Duroc, Erhualian
ALGA0011460	2	3606836	2	609757	85009446	backfat at last rib	QTL:16875	Breed:Meishan, Pietrain
H3GA0005630	2	3788156	2	609757	5564838	Average backfat thickness	QTL:17557	Breed:Large white, Meishan, Landrace
H3GA0005630	2	3788156	2	609757	7064440	Average backfat thickness	QTL:17538	Breed:Large white, Meishan
H3GA0005630	2	3788156	2	609757	13366532	Adipocyte diameter	QTL:18029	Breed:Meishan, Pietrain, Wild boar
H3GA0005630	2	3788156	2	2387169	38367026	Average backfat thickness	QTL:5965	Breed:Duroc, Pietrain
H3GA0005630	2	3788156	2	2387169	13366532	Average backfat thickness	QTL:923
H3GA0005630	2	3788156	2	609757	13366532	Adipocyte diameter	QTL:18029	Breed:Meishan, Pietrain, Wild boar
H3GA0005630	2	3788156	2	609757	15441523	Average backfat thickness	QTL:618
H3GA0005630	2	3788156	2	609757	13366532	Adipocyte diameter	QTL:18029	Breed:Meishan, Pietrain, Wild boar
H3GA0005630	2	3788156	2	609757	43738502	Average backfat thickness	QTL:364
H3GA0005630	2	3788156	2	2948442	13366532	Average backfat thickness	QTL:311
H3GA0005630	2	3788156	2	609757	15823608	backfat (13 weeks of age)	QTL:197
H3GA0005630	2	3788156	2	609757	15946890	backfat (40 kg live weight)	QTL:198
H3GA0005630	2	3788156	2	609757	15823608	backfat (13 weeks of age)	QTL:197
H3GA0005630	2	3788156	2	609757	13366532	Adipocyte diameter	QTL:18029	Breed:Meishan, Pietrain, Wild boar
H3GA0005630	2	3788156	2	609757	48775112	Backfat at first rib	QTL:3941
H3GA0005630	2	3788156	2	609757	13366532	Adipocyte diameter	QTL:18029	Breed:Meishan, Pietrain, Wild boar
H3GA0005630	2	3788156	2	2387169	13366532	Average backfat thickness	QTL:923
H3GA0005630	2	3788156	2	609757	13366532	Adipocyte diameter	QTL:18029	Breed:Meishan, Pietrain, Wild boar
H3GA0005630	2	3788156	2	609757	13366532	Adipocyte diameter	QTL:18029	Breed:Meishan, Pietrain, Wild boar
H3GA0005630	2	3788156	2	609757	19340056	backfat at last rib	QTL:407
H3GA0005630	2	3788156	2	609757	8499847	backfat at P2 position	QTL:4111
H3GA0005630	2	3788156	2	2948442	15950969	Backfat at rump	QTL:21217	Breed:Duroc, Erhualian
H3GA0005630	2	3788156	2	609757	13366532	Adipocyte diameter	QTL:18029	Breed:Meishan, Pietrain, Wild boar
H3GA0005630	2	3788156	2	609757	48775112	Backfat at first rib	QTL:3941
H3GA0005630	2	3788156	2	609757	15441523	Average backfat thickness	QTL:618
H3GA0005630	2	3788156	2	609757	21763657	Backfat thickness between 3rd and 4th rib	QTL:406
H3GA0005630	2	3788156	2	609757	13002292	Backfat weight	QTL:404
H3GA0005630	2	3788156	2	609757	8499847	backfat at P2 position	QTL:4111
H3GA0005630	2	3788156	2	2387169	13366532	Average backfat thickness	QTL:923
H3GA0005630	2	3788156	2	2948442	13366532	Average backfat thickness	QTL:311
H3GA0005630	2	3788156	2	609757	12263031	Neck fat weight	QTL:5146	Breed:Large white, Pietrain, Landrace, Leicoma
H3GA0005630	2	3788156	2	609757	13002292	Backfat weight	QTL:404
H3GA0005630	2	3788156	2	2387169	13366532	Average backfat thickness	QTL:923
H3GA0005630	2	3788156	2	2387169	13366532	Average backfat thickness	QTL:923
H3GA0005630	2	3788156	2	2948442	44995408	Backfat at first rib	QTL:21216	Breed:Duroc, Erhualian
H3GA0005630	2	3788156	2	2948442	138050552	Abdominal fat weight	QTL:21214	Breed:Duroc, Erhualian
H3GA0005630	2	3788156	2	2948442	137276970	Average backfat thickness	QTL:21212	Breed:Duroc, Erhualian
H3GA0005630	2	3788156	2	609757	85009446	backfat at last rib	QTL:16875	Breed:Meishan, Pietrain
ASGA0008604	2	5148429	2	609757	5564838	Average backfat thickness	QTL:17557	Breed:Large white, Meishan, Landrace
ASGA0008604	2	5148429	2	609757	7064440	Average backfat thickness	QTL:17538	Breed:Large white, Meishan
ASGA0008604	2	5148429	2	609757	13366532	Adipocyte diameter	QTL:18029	Breed:Meishan, Pietrain, Wild boar
ASGA0008604	2	5148429	2	2387169	38367026	Average backfat thickness	QTL:5965	Breed:Duroc, Pietrain
ASGA0008604	2	5148429	2	2387169	13366532	Average backfat thickness	QTL:923
ASGA0008604	2	5148429	2	609757	13366532	Adipocyte diameter	QTL:18029	Breed:Meishan, Pietrain, Wild boar
ASGA0008604	2	5148429	2	609757	15441523	Average backfat thickness	QTL:618
ASGA0008604	2	5148429	2	609757	13366532	Adipocyte diameter	QTL:18029	Breed:Meishan, Pietrain, Wild boar
ASGA0008604	2	5148429	2	609757	43738502	Average backfat thickness	QTL:364
ASGA0008604	2	5148429	2	2948442	13366532	Average backfat thickness	QTL:311
ASGA0008604	2	5148429	2	609757	15823608	backfat (13 weeks of age)	QTL:197
ASGA0008604	2	5148429	2	609757	15946890	backfat (40 kg live weight)	QTL:198
ASGA0008604	2	5148429	2	609757	15823608	backfat (13 weeks of age)	QTL:197
ASGA0008604	2	5148429	2	609757	13366532	Adipocyte diameter	QTL:18029	Breed:Meishan, Pietrain, Wild boar
ASGA0008604	2	5148429	2	609757	48775112	Backfat at first rib	QTL:3941
ASGA0008604	2	5148429	2	609757	13366532	Adipocyte diameter	QTL:18029	Breed:Meishan, Pietrain, Wild boar
ASGA0008604	2	5148429	2	2387169	13366532	Average backfat thickness	QTL:923
ASGA0008604	2	5148429	2	609757	13366532	Adipocyte diameter	QTL:18029	Breed:Meishan, Pietrain, Wild boar
ASGA0008604	2	5148429	2	609757	13366532	Adipocyte diameter	QTL:18029	Breed:Meishan, Pietrain, Wild boar
ASGA0008604	2	5148429	2	609757	19340056	backfat at last rib	QTL:407
ASGA0008604	2	5148429	2	609757	8499847	backfat at P2 position	QTL:4111
ASGA0008604	2	5148429	2	2948442	15950969	Backfat at rump	QTL:21217	Breed:Duroc, Erhualian
ASGA0008604	2	5148429	2	609757	13366532	Adipocyte diameter	QTL:18029	Breed:Meishan, Pietrain, Wild boar
ASGA0008604	2	5148429	2	609757	48775112	Backfat at first rib	QTL:3941
ASGA0008604	2	5148429	2	609757	15441523	Average backfat thickness	QTL:618
ASGA0008604	2	5148429	2	609757	21763657	Backfat thickness between 3rd and 4th rib	QTL:406
ASGA0008604	2	5148429	2	609757	13002292	Backfat weight	QTL:404
ASGA0008604	2	5148429	2	609757	8499847	backfat at P2 position	QTL:4111
ASGA0008604	2	5148429	2	2387169	13366532	Average backfat thickness	QTL:923
ASGA0008604	2	5148429	2	2948442	13366532	Average backfat thickness	QTL:311
ASGA0008604	2	5148429	2	609757	12263031	Neck fat weight	QTL:5146	Breed:Large white, Pietrain, Landrace, Leicoma
ASGA0008604	2	5148429	2	609757	13002292	Backfat weight	QTL:404
ASGA0008604	2	5148429	2	2387169	13366532	Average backfat thickness	QTL:923
ASGA0008604	2	5148429	2	2387169	13366532	Average backfat thickness	QTL:923
ASGA0008604	2	5148429	2	2948442	44995408	Backfat at first rib	QTL:21216	Breed:Duroc, Erhualian
ASGA0008604	2	5148429	2	2948442	138050552	Abdominal fat weight	QTL:21214	Breed:Duroc, Erhualian
ASGA0008604	2	5148429	2	4798534	131599097	Abdominal fat weight	QTL:21213	Breed:Duroc, Erhualian
ASGA0008604	2	5148429	2	2948442	137276970	Average backfat thickness	QTL:21212	Breed:Duroc, Erhualian
ASGA0008604	2	5148429	2	609757	85009446	backfat at last rib	QTL:16875	Breed:Meishan, Pietrain
ASGA0008604	2	5148429	2	5101784	150528181	backfat at mid-back	QTL:5242	Breed:Large white, Meishan
DIAS0000846	2	6201646	2	609757	7064440	Average backfat thickness	QTL:17538	Breed:Large white, Meishan
DIAS0000846	2	6201646	2	609757	13366532	Adipocyte diameter	QTL:18029	Breed:Meishan, Pietrain, Wild boar
DIAS0000846	2	6201646	2	2387169	38367026	Average backfat thickness	QTL:5965	Breed:Duroc, Pietrain
DIAS0000846	2	6201646	2	2387169	13366532	Average backfat thickness	QTL:923
DIAS0000846	2	6201646	2	609757	13366532	Adipocyte diameter	QTL:18029	Breed:Meishan, Pietrain, Wild boar
DIAS0000846	2	6201646	2	609757	15441523	Average backfat thickness	QTL:618
DIAS0000846	2	6201646	2	609757	13366532	Adipocyte diameter	QTL:18029	Breed:Meishan, Pietrain, Wild boar
DIAS0000846	2	6201646	2	609757	43738502	Average backfat thickness	QTL:364
DIAS0000846	2	6201646	2	2948442	13366532	Average backfat thickness	QTL:311
DIAS0000846	2	6201646	2	609757	15823608	backfat (13 weeks of age)	QTL:197
DIAS0000846	2	6201646	2	609757	15946890	backfat (40 kg live weight)	QTL:198
DIAS0000846	2	6201646	2	609757	15823608	backfat (13 weeks of age)	QTL:197
DIAS0000846	2	6201646	2	609757	13366532	Adipocyte diameter	QTL:18029	Breed:Meishan, Pietrain, Wild boar
DIAS0000846	2	6201646	2	609757	48775112	Backfat at first rib	QTL:3941
DIAS0000846	2	6201646	2	609757	13366532	Adipocyte diameter	QTL:18029	Breed:Meishan, Pietrain, Wild boar
DIAS0000846	2	6201646	2	2387169	13366532	Average backfat thickness	QTL:923
DIAS0000846	2	6201646	2	609757	13366532	Adipocyte diameter	QTL:18029	Breed:Meishan, Pietrain, Wild boar
DIAS0000846	2	6201646	2	609757	13366532	Adipocyte diameter	QTL:18029	Breed:Meishan, Pietrain, Wild boar
DIAS0000846	2	6201646	2	609757	19340056	backfat at last rib	QTL:407
DIAS0000846	2	6201646	2	609757	8499847	backfat at P2 position	QTL:4111
DIAS0000846	2	6201646	2	2948442	15950969	Backfat at rump	QTL:21217	Breed:Duroc, Erhualian
DIAS0000846	2	6201646	2	609757	13366532	Adipocyte diameter	QTL:18029	Breed:Meishan, Pietrain, Wild boar
DIAS0000846	2	6201646	2	609757	48775112	Backfat at first rib	QTL:3941
DIAS0000846	2	6201646	2	609757	15441523	Average backfat thickness	QTL:618
DIAS0000846	2	6201646	2	609757	21763657	Backfat thickness between 3rd and 4th rib	QTL:406
DIAS0000846	2	6201646	2	609757	13002292	Backfat weight	QTL:404
DIAS0000846	2	6201646	2	609757	8499847	backfat at P2 position	QTL:4111
DIAS0000846	2	6201646	2	2387169	13366532	Average backfat thickness	QTL:923
DIAS0000846	2	6201646	2	2948442	13366532	Average backfat thickness	QTL:311
DIAS0000846	2	6201646	2	609757	12263031	Neck fat weight	QTL:5146	Breed:Large white, Pietrain, Landrace, Leicoma
DIAS0000846	2	6201646	2	609757	13002292	Backfat weight	QTL:404
DIAS0000846	2	6201646	2	2387169	13366532	Average backfat thickness	QTL:923
DIAS0000846	2	6201646	2	2387169	13366532	Average backfat thickness	QTL:923
DIAS0000846	2	6201646	2	2948442	44995408	Backfat at first rib	QTL:21216	Breed:Duroc, Erhualian
DIAS0000846	2	6201646	2	2948442	138050552	Abdominal fat weight	QTL:21214	Breed:Duroc, Erhualian
DIAS0000846	2	6201646	2	4798534	131599097	Abdominal fat weight	QTL:21213	Breed:Duroc, Erhualian
DIAS0000846	2	6201646	2	2948442	137276970	Average backfat thickness	QTL:21212	Breed:Duroc, Erhualian
DIAS0000846	2	6201646	2	609757	85009446	backfat at last rib	QTL:16875	Breed:Meishan, Pietrain
DIAS0000846	2	6201646	2	5101784	150528181	backfat at mid-back	QTL:5242	Breed:Large white, Meishan
H3GA0005759	2	6667399	2	609757	7064440	Average backfat thickness	QTL:17538	Breed:Large white, Meishan
H3GA0005759	2	6667399	2	609757	13366532	Adipocyte diameter	QTL:18029	Breed:Meishan, Pietrain, Wild boar
H3GA0005759	2	6667399	2	2387169	38367026	Average backfat thickness	QTL:5965	Breed:Duroc, Pietrain
H3GA0005759	2	6667399	2	2387169	13366532	Average backfat thickness	QTL:923
H3GA0005759	2	6667399	2	609757	13366532	Adipocyte diameter	QTL:18029	Breed:Meishan, Pietrain, Wild boar
H3GA0005759	2	6667399	2	609757	15441523	Average backfat thickness	QTL:618
H3GA0005759	2	6667399	2	609757	13366532	Adipocyte diameter	QTL:18029	Breed:Meishan, Pietrain, Wild boar
H3GA0005759	2	6667399	2	609757	43738502	Average backfat thickness	QTL:364
H3GA0005759	2	6667399	2	2948442	13366532	Average backfat thickness	QTL:311
H3GA0005759	2	6667399	2	609757	15823608	backfat (13 weeks of age)	QTL:197
H3GA0005759	2	6667399	2	609757	15946890	backfat (40 kg live weight)	QTL:198
H3GA0005759	2	6667399	2	609757	15823608	backfat (13 weeks of age)	QTL:197
H3GA0005759	2	6667399	2	609757	13366532	Adipocyte diameter	QTL:18029	Breed:Meishan, Pietrain, Wild boar
H3GA0005759	2	6667399	2	609757	48775112	Backfat at first rib	QTL:3941
H3GA0005759	2	6667399	2	609757	13366532	Adipocyte diameter	QTL:18029	Breed:Meishan, Pietrain, Wild boar
H3GA0005759	2	6667399	2	2387169	13366532	Average backfat thickness	QTL:923
H3GA0005759	2	6667399	2	609757	13366532	Adipocyte diameter	QTL:18029	Breed:Meishan, Pietrain, Wild boar
H3GA0005759	2	6667399	2	609757	13366532	Adipocyte diameter	QTL:18029	Breed:Meishan, Pietrain, Wild boar
H3GA0005759	2	6667399	2	609757	19340056	backfat at last rib	QTL:407
H3GA0005759	2	6667399	2	609757	8499847	backfat at P2 position	QTL:4111
H3GA0005759	2	6667399	2	2948442	15950969	Backfat at rump	QTL:21217	Breed:Duroc, Erhualian
H3GA0005759	2	6667399	2	609757	13366532	Adipocyte diameter	QTL:18029	Breed:Meishan, Pietrain, Wild boar
H3GA0005759	2	6667399	2	609757	48775112	Backfat at first rib	QTL:3941
H3GA0005759	2	6667399	2	609757	15441523	Average backfat thickness	QTL:618
H3GA0005759	2	6667399	2	609757	21763657	Backfat thickness between 3rd and 4th rib	QTL:406
H3GA0005759	2	6667399	2	609757	13002292	Backfat weight	QTL:404
H3GA0005759	2	6667399	2	6636615	12560715	External fat on ham	QTL:5147	Breed:Large white, Pietrain, Landrace, Leicoma
H3GA0005759	2	6667399	2	609757	8499847	backfat at P2 position	QTL:4111
H3GA0005759	2	6667399	2	2387169	13366532	Average backfat thickness	QTL:923
H3GA0005759	2	6667399	2	2948442	13366532	Average backfat thickness	QTL:311
H3GA0005759	2	6667399	2	609757	12263031	Neck fat weight	QTL:5146	Breed:Large white, Pietrain, Landrace, Leicoma
H3GA0005759	2	6667399	2	609757	13002292	Backfat weight	QTL:404
H3GA0005759	2	6667399	2	2387169	13366532	Average backfat thickness	QTL:923
H3GA0005759	2	6667399	2	2387169	13366532	Average backfat thickness	QTL:923
H3GA0005759	2	6667399	2	2948442	44995408	Backfat at first rib	QTL:21216	Breed:Duroc, Erhualian
H3GA0005759	2	6667399	2	2948442	138050552	Abdominal fat weight	QTL:21214	Breed:Duroc, Erhualian
H3GA0005759	2	6667399	2	4798534	131599097	Abdominal fat weight	QTL:21213	Breed:Duroc, Erhualian
H3GA0005759	2	6667399	2	2948442	137276970	Average backfat thickness	QTL:21212	Breed:Duroc, Erhualian
H3GA0005759	2	6667399	2	609757	85009446	backfat at last rib	QTL:16875	Breed:Meishan, Pietrain
H3GA0005759	2	6667399	2	5101784	150528181	backfat at mid-back	QTL:5242	Breed:Large white, Meishan
H3GA0005759	2	6667399	2	6662614	140912872	Shoulder subcutaneous fat thickness	QTL:5218	Breed:Large white, Meishan
ASGA0102529	2	8596505	2	609757	13366532	Adipocyte diameter	QTL:18029	Breed:Meishan, Pietrain, Wild boar
ASGA0102529	2	8596505	2	2387169	38367026	Average backfat thickness	QTL:5965	Breed:Duroc, Pietrain
ASGA0102529	2	8596505	2	2387169	13366532	Average backfat thickness	QTL:923
ASGA0102529	2	8596505	2	609757	13366532	Adipocyte diameter	QTL:18029	Breed:Meishan, Pietrain, Wild boar
ASGA0102529	2	8596505	2	609757	15441523	Average backfat thickness	QTL:618
ASGA0102529	2	8596505	2	609757	13366532	Adipocyte diameter	QTL:18029	Breed:Meishan, Pietrain, Wild boar
ASGA0102529	2	8596505	2	609757	43738502	Average backfat thickness	QTL:364
ASGA0102529	2	8596505	2	2948442	13366532	Average backfat thickness	QTL:311
ASGA0102529	2	8596505	2	609757	15823608	backfat (13 weeks of age)	QTL:197
ASGA0102529	2	8596505	2	609757	15946890	backfat (40 kg live weight)	QTL:198
ASGA0102529	2	8596505	2	609757	15823608	backfat (13 weeks of age)	QTL:197
ASGA0102529	2	8596505	2	609757	13366532	Adipocyte diameter	QTL:18029	Breed:Meishan, Pietrain, Wild boar
ASGA0102529	2	8596505	2	609757	48775112	Backfat at first rib	QTL:3941
ASGA0102529	2	8596505	2	609757	13366532	Adipocyte diameter	QTL:18029	Breed:Meishan, Pietrain, Wild boar
ASGA0102529	2	8596505	2	2387169	13366532	Average backfat thickness	QTL:923
ASGA0102529	2	8596505	2	609757	13366532	Adipocyte diameter	QTL:18029	Breed:Meishan, Pietrain, Wild boar
ASGA0102529	2	8596505	2	609757	13366532	Adipocyte diameter	QTL:18029	Breed:Meishan, Pietrain, Wild boar
ASGA0102529	2	8596505	2	609757	19340056	backfat at last rib	QTL:407
ASGA0102529	2	8596505	2	2948442	15950969	Backfat at rump	QTL:21217	Breed:Duroc, Erhualian
ASGA0102529	2	8596505	2	609757	13366532	Adipocyte diameter	QTL:18029	Breed:Meishan, Pietrain, Wild boar
ASGA0102529	2	8596505	2	609757	48775112	Backfat at first rib	QTL:3941
ASGA0102529	2	8596505	2	609757	15441523	Average backfat thickness	QTL:618
ASGA0102529	2	8596505	2	609757	21763657	Backfat thickness between 3rd and 4th rib	QTL:406
ASGA0102529	2	8596505	2	609757	13002292	Backfat weight	QTL:404
ASGA0102529	2	8596505	2	6636615	12560715	External fat on ham	QTL:5147	Breed:Large white, Pietrain, Landrace, Leicoma
ASGA0102529	2	8596505	2	2387169	13366532	Average backfat thickness	QTL:923
ASGA0102529	2	8596505	2	2948442	13366532	Average backfat thickness	QTL:311
ASGA0102529	2	8596505	2	609757	12263031	Neck fat weight	QTL:5146	Breed:Large white, Pietrain, Landrace, Leicoma
ASGA0102529	2	8596505	2	609757	13002292	Backfat weight	QTL:404
ASGA0102529	2	8596505	2	2387169	13366532	Average backfat thickness	QTL:923
ASGA0102529	2	8596505	2	2387169	13366532	Average backfat thickness	QTL:923
ASGA0102529	2	8596505	2	2948442	44995408	Backfat at first rib	QTL:21216	Breed:Duroc, Erhualian
ASGA0102529	2	8596505	2	2948442	138050552	Abdominal fat weight	QTL:21214	Breed:Duroc, Erhualian
ASGA0102529	2	8596505	2	4798534	131599097	Abdominal fat weight	QTL:21213	Breed:Duroc, Erhualian
ASGA0102529	2	8596505	2	2948442	137276970	Average backfat thickness	QTL:21212	Breed:Duroc, Erhualian
ASGA0102529	2	8596505	2	609757	85009446	backfat at last rib	QTL:16875	Breed:Meishan, Pietrain
ASGA0102529	2	8596505	2	7804743	150596593	backfat at mid-back	QTL:5208	Breed:Large white, Meishan
ASGA0102529	2	8596505	2	5101784	150528181	backfat at mid-back	QTL:5242	Breed:Large white, Meishan
ASGA0102529	2	8596505	2	6662614	140912872	Shoulder subcutaneous fat thickness	QTL:5218	Breed:Large white, Meishan
M1GA0025098	2	11175095	2	609757	13366532	Adipocyte diameter	QTL:18029	Breed:Meishan, Pietrain, Wild boar
M1GA0025098	2	11175095	2	2387169	38367026	Average backfat thickness	QTL:5965	Breed:Duroc, Pietrain
M1GA0025098	2	11175095	2	2387169	13366532	Average backfat thickness	QTL:923
M1GA0025098	2	11175095	2	609757	13366532	Adipocyte diameter	QTL:18029	Breed:Meishan, Pietrain, Wild boar
M1GA0025098	2	11175095	2	609757	15441523	Average backfat thickness	QTL:618
M1GA0025098	2	11175095	2	609757	13366532	Adipocyte diameter	QTL:18029	Breed:Meishan, Pietrain, Wild boar
M1GA0025098	2	11175095	2	609757	43738502	Average backfat thickness	QTL:364
M1GA0025098	2	11175095	2	2948442	13366532	Average backfat thickness	QTL:311
M1GA0025098	2	11175095	2	11055674	26478024	Average backfat thickness	QTL:17550	Breed:Large white, Meishan, Landrace
M1GA0025098	2	11175095	2	609757	15823608	backfat (13 weeks of age)	QTL:197
M1GA0025098	2	11175095	2	609757	15946890	backfat (40 kg live weight)	QTL:198
M1GA0025098	2	11175095	2	609757	15823608	backfat (13 weeks of age)	QTL:197
M1GA0025098	2	11175095	2	609757	13366532	Adipocyte diameter	QTL:18029	Breed:Meishan, Pietrain, Wild boar
M1GA0025098	2	11175095	2	609757	48775112	Backfat at first rib	QTL:3941
M1GA0025098	2	11175095	2	609757	13366532	Adipocyte diameter	QTL:18029	Breed:Meishan, Pietrain, Wild boar
M1GA0025098	2	11175095	2	2387169	13366532	Average backfat thickness	QTL:923
M1GA0025098	2	11175095	2	609757	13366532	Adipocyte diameter	QTL:18029	Breed:Meishan, Pietrain, Wild boar
M1GA0025098	2	11175095	2	609757	13366532	Adipocyte diameter	QTL:18029	Breed:Meishan, Pietrain, Wild boar
M1GA0025098	2	11175095	2	609757	19340056	backfat at last rib	QTL:407
M1GA0025098	2	11175095	2	2948442	15950969	Backfat at rump	QTL:21217	Breed:Duroc, Erhualian
M1GA0025098	2	11175095	2	609757	13366532	Adipocyte diameter	QTL:18029	Breed:Meishan, Pietrain, Wild boar
M1GA0025098	2	11175095	2	609757	48775112	Backfat at first rib	QTL:3941
M1GA0025098	2	11175095	2	609757	15441523	Average backfat thickness	QTL:618
M1GA0025098	2	11175095	2	609757	21763657	Backfat thickness between 3rd and 4th rib	QTL:406
M1GA0025098	2	11175095	2	609757	13002292	Backfat weight	QTL:404
M1GA0025098	2	11175095	2	6636615	12560715	External fat on ham	QTL:5147	Breed:Large white, Pietrain, Landrace, Leicoma
M1GA0025098	2	11175095	2	2387169	13366532	Average backfat thickness	QTL:923
M1GA0025098	2	11175095	2	2948442	13366532	Average backfat thickness	QTL:311
M1GA0025098	2	11175095	2	609757	12263031	Neck fat weight	QTL:5146	Breed:Large white, Pietrain, Landrace, Leicoma
M1GA0025098	2	11175095	2	609757	13002292	Backfat weight	QTL:404
M1GA0025098	2	11175095	2	2387169	13366532	Average backfat thickness	QTL:923
M1GA0025098	2	11175095	2	2387169	13366532	Average backfat thickness	QTL:923
M1GA0025098	2	11175095	2	2948442	44995408	Backfat at first rib	QTL:21216	Breed:Duroc, Erhualian
M1GA0025098	2	11175095	2	2948442	138050552	Abdominal fat weight	QTL:21214	Breed:Duroc, Erhualian
M1GA0025098	2	11175095	2	4798534	131599097	Abdominal fat weight	QTL:21213	Breed:Duroc, Erhualian
M1GA0025098	2	11175095	2	2948442	137276970	Average backfat thickness	QTL:21212	Breed:Duroc, Erhualian
M1GA0025098	2	11175095	2	609757	85009446	backfat at last rib	QTL:16875	Breed:Meishan, Pietrain
M1GA0025098	2	11175095	2	7804743	150596593	backfat at mid-back	QTL:5208	Breed:Large white, Meishan
M1GA0025098	2	11175095	2	5101784	150528181	backfat at mid-back	QTL:5242	Breed:Large white, Meishan
M1GA0025098	2	11175095	2	6662614	140912872	Shoulder subcutaneous fat thickness	QTL:5218	Breed:Large white, Meishan
ALGA0016576	2	146195530	2	13366532	154953107	backfat at last rib	QTL:5685	Breed:Duroc, Pietrain
ALGA0016576	2	146195530	2	7804743	150596593	backfat at mid-back	QTL:5208	Breed:Large white, Meishan
ALGA0016576	2	146195530	2	5101784	150528181	backfat at mid-back	QTL:5242	Breed:Large white, Meishan
ALGA0016576	2	146195530	2	41353385	157789611	Ham fat thickness	QTL:3938
ALGA0016576	2	146195530	2	85135844	149834563	Leaf fat weight	QTL:21218	Breed:Duroc, Erhualian
ALGA0016576	2	146195530	2	59648728	157789611	Intramuscular fat content	QTL:12105	Breed:Duroc, Pietrain, Landrace
MARC0045025	2	146604847	2	13366532	154953107	backfat at last rib	QTL:5685	Breed:Duroc, Pietrain
MARC0045025	2	146604847	2	7804743	150596593	backfat at mid-back	QTL:5208	Breed:Large white, Meishan
MARC0045025	2	146604847	2	5101784	150528181	backfat at mid-back	QTL:5242	Breed:Large white, Meishan
MARC0045025	2	146604847	2	41353385	157789611	Ham fat thickness	QTL:3938
MARC0045025	2	146604847	2	85135844	149834563	Leaf fat weight	QTL:21218	Breed:Duroc, Erhualian
MARC0045025	2	146604847	2	59648728	157789611	Intramuscular fat content	QTL:12105	Breed:Duroc, Pietrain, Landrace
MARC0087200	2	146722998	2	13366532	154953107	backfat at last rib	QTL:5685	Breed:Duroc, Pietrain
MARC0087200	2	146722998	2	7804743	150596593	backfat at mid-back	QTL:5208	Breed:Large white, Meishan
MARC0087200	2	146722998	2	5101784	150528181	backfat at mid-back	QTL:5242	Breed:Large white, Meishan
MARC0087200	2	146722998	2	41353385	157789611	Ham fat thickness	QTL:3938
MARC0087200	2	146722998	2	85135844	149834563	Leaf fat weight	QTL:21218	Breed:Duroc, Erhualian
MARC0087200	2	146722998	2	59648728	157789611	Intramuscular fat content	QTL:12105	Breed:Duroc, Pietrain, Landrace
M1GA0003328	2	150634202	2	13366532	154953107	backfat at last rib	QTL:5685	Breed:Duroc, Pietrain
M1GA0003328	2	150634202	2	41353385	157789611	Ham fat thickness	QTL:3938
M1GA0003328	2	150634202	2	59648728	157789611	Intramuscular fat content	QTL:12105	Breed:Duroc, Pietrain, Landrace
ALGA0123977	3	16487448	3	1456046	21947993	Abdominal fat weight	QTL:893
ALGA0123977	3	16487448	3	14776389	21947993	backfat at last rib	QTL:3668
ALGA0123977	3	16487448	3	14776389	21947993	backfat at last rib	QTL:3668
ALGA0123977	3	16487448	3	6188004	21947993	Backfat at tenth rib (10 weeks)	QTL:2743
ALGA0123977	3	16487448	3	14776389	127042542	Side fat thickness	QTL:5693	Breed:Duroc, Pietrain
H3GA0053939	3	18724340	3	1456046	21947993	Abdominal fat weight	QTL:893
H3GA0053939	3	18724340	3	14776389	21947993	backfat at last rib	QTL:3668
H3GA0053939	3	18724340	3	14776389	21947993	backfat at last rib	QTL:3668
H3GA0053939	3	18724340	3	6188004	21947993	Backfat at tenth rib (10 weeks)	QTL:2743
H3GA0053939	3	18724340	3	14776389	127042542	Side fat thickness	QTL:5693	Breed:Duroc, Pietrain
ASGA0101457	3	18742778	3	1456046	21947993	Abdominal fat weight	QTL:893
ASGA0101457	3	18742778	3	14776389	21947993	backfat at last rib	QTL:3668
ASGA0101457	3	18742778	3	14776389	21947993	backfat at last rib	QTL:3668
ASGA0101457	3	18742778	3	6188004	21947993	Backfat at tenth rib (10 weeks)	QTL:2743
ASGA0101457	3	18742778	3	14776389	127042542	Side fat thickness	QTL:5693	Breed:Duroc, Pietrain
ALGA0017974	3	21309417	3	1456046	21947993	Abdominal fat weight	QTL:893
ALGA0017974	3	21309417	3	14776389	21947993	backfat at last rib	QTL:3668
ALGA0017974	3	21309417	3	14776389	21947993	backfat at last rib	QTL:3668
ALGA0017974	3	21309417	3	6188004	21947993	Backfat at tenth rib (10 weeks)	QTL:2743
ALGA0017974	3	21309417	3	14776389	127042542	Side fat thickness	QTL:5693	Breed:Duroc, Pietrain
ALGA0123606	3	21777886	3	1456046	21947993	Abdominal fat weight	QTL:893
ALGA0123606	3	21777886	3	14776389	21947993	backfat at last rib	QTL:3668
ALGA0123606	3	21777886	3	14776389	21947993	backfat at last rib	QTL:3668
ALGA0123606	3	21777886	3	6188004	21947993	Backfat at tenth rib (10 weeks)	QTL:2743
ALGA0123606	3	21777886	3	14776389	127042542	Side fat thickness	QTL:5693	Breed:Duroc, Pietrain
ALGA0018040	3	23224453	3	14776389	127042542	Side fat thickness	QTL:5693	Breed:Duroc, Pietrain
DRGA0003820	3	23241425	3	14776389	127042542	Side fat thickness	QTL:5693	Breed:Duroc, Pietrain
ASGA0098738	3	23442184	3	14776389	127042542	Side fat thickness	QTL:5693	Breed:Duroc, Pietrain
ALGA0103397	3	23522898	3	14776389	127042542	Side fat thickness	QTL:5693	Breed:Duroc, Pietrain
MARC0041570	3	23603118	3	14776389	127042542	Side fat thickness	QTL:5693	Breed:Duroc, Pietrain
ASGA0093175	3	23778733	3	14776389	127042542	Side fat thickness	QTL:5693	Breed:Duroc, Pietrain
MARC0003844	3	23802761	3	14776389	127042542	Side fat thickness	QTL:5693	Breed:Duroc, Pietrain
MARC0047020	3	23961903	3	14776389	127042542	Side fat thickness	QTL:5693	Breed:Duroc, Pietrain
ASGA0103399	3	24010664	3	14776389	127042542	Side fat thickness	QTL:5693	Breed:Duroc, Pietrain
ALGA0123020	3	24042892	3	14776389	127042542	Side fat thickness	QTL:5693	Breed:Duroc, Pietrain
ASGA0094620	3	24288043	3	14776389	127042542	Side fat thickness	QTL:5693	Breed:Duroc, Pietrain
ASGA0089883	3	24297157	3	14776389	127042542	Side fat thickness	QTL:5693	Breed:Duroc, Pietrain
ASGA0099261	3	24299990	3	14776389	127042542	Side fat thickness	QTL:5693	Breed:Duroc, Pietrain
DRGA0017484	3	24300956	3	14776389	127042542	Side fat thickness	QTL:5693	Breed:Duroc, Pietrain
ASGA0101242	3	24418411	3	14776389	127042542	Side fat thickness	QTL:5693	Breed:Duroc, Pietrain
MARC0110831	3	25162049	3	14776389	127042542	Side fat thickness	QTL:5693	Breed:Duroc, Pietrain
ASGA0085542	3	25695049	3	14776389	127042542	Side fat thickness	QTL:5693	Breed:Duroc, Pietrain
ASGA0013904	3	25862724	3	14776389	127042542	Side fat thickness	QTL:5693	Breed:Duroc, Pietrain
ASGA0013906	3	25939787	3	14776389	127042542	Side fat thickness	QTL:5693	Breed:Duroc, Pietrain
ALGA0018079	3	25957412	3	14776389	127042542	Side fat thickness	QTL:5693	Breed:Duroc, Pietrain
ASGA0095840	3	25990903	3	14776389	127042542	Side fat thickness	QTL:5693	Breed:Duroc, Pietrain
MARC0108510	3	26002460	3	14776389	127042542	Side fat thickness	QTL:5693	Breed:Duroc, Pietrain
ALGA0108097	3	26045382	3	14776389	127042542	Side fat thickness	QTL:5693	Breed:Duroc, Pietrain
ASGA0085560	3	26316304	3	14776389	127042542	Side fat thickness	QTL:5693	Breed:Duroc, Pietrain
H3GA0053928	3	26392557	3	14776389	127042542	Side fat thickness	QTL:5693	Breed:Duroc, Pietrain
MARC0101263	3	26425965	3	14776389	127042542	Side fat thickness	QTL:5693	Breed:Duroc, Pietrain
MARC0050331	3	26428824	3	14776389	127042542	Side fat thickness	QTL:5693	Breed:Duroc, Pietrain
MARC0052941	3	26537702	3	14776389	127042542	Side fat thickness	QTL:5693	Breed:Duroc, Pietrain
MARC0001269	3	26822485	3	14776389	127042542	Side fat thickness	QTL:5693	Breed:Duroc, Pietrain
CASI0010189	3	26899862	3	14776389	127042542	Side fat thickness	QTL:5693	Breed:Duroc, Pietrain
ALGA0121590	3	26978899	3	14776389	127042542	Side fat thickness	QTL:5693	Breed:Duroc, Pietrain
ASGA0090088	3	27058670	3	14776389	127042542	Side fat thickness	QTL:5693	Breed:Duroc, Pietrain
ASGA0105223	3	27200658	3	14776389	127042542	Side fat thickness	QTL:5693	Breed:Duroc, Pietrain
SIRI0001454	3	27254477	3	14776389	127042542	Side fat thickness	QTL:5693	Breed:Duroc, Pietrain
MARC0006897	3	27719357	3	14776389	127042542	Side fat thickness	QTL:5693	Breed:Duroc, Pietrain
ALGA0018138	3	27839633	3	14776389	127042542	Side fat thickness	QTL:5693	Breed:Duroc, Pietrain
MARC0046257	3	27878993	3	14776389	127042542	Side fat thickness	QTL:5693	Breed:Duroc, Pietrain
ASGA0013982	3	27941321	3	14776389	127042542	Side fat thickness	QTL:5693	Breed:Duroc, Pietrain
ALGA0020170	3	100347076	3	76622784	119745261	Average backfat thickness	QTL:884
ALGA0020170	3	100347076	3	76622784	119745261	Average backfat thickness	QTL:884
ALGA0020170	3	100347076	3	76622784	119745261	Average backfat thickness	QTL:884
ALGA0020170	3	100347076	3	76622784	119745261	Average backfat thickness	QTL:884
ALGA0020170	3	100347076	3	76622784	119745261	Average backfat thickness	QTL:884
ALGA0020170	3	100347076	3	76622784	119745261	Average backfat thickness	QTL:884
ALGA0020170	3	100347076	3	76884637	143758669	Ham fat thickness	QTL:3935
ALGA0020170	3	100347076	3	14776389	127042542	Side fat thickness	QTL:5693	Breed:Duroc, Pietrain
ALGA0113789	6	10020702	6	2352681	19536155	Adipocyte diameter	QTL:18022	Breed:Meishan, Pietrain, Wild boar
ALGA0113789	6	10020702	6	2352681	29979924	backfat at last rib	QTL:5982	Breed:Duroc, Pietrain
ALGA0113789	6	10020702	6	9303695	34464154	Backfat at tenth rib	QTL:3874
ALGA0113789	6	10020702	6	3913775	17750243	Backfat at tenth rib	QTL:3859
ALGA0113789	6	10020702	6	2352681	29979924	backfat at last rib	QTL:5982	Breed:Duroc, Pietrain
ALGA0113789	6	10020702	6	3913775	17750243	Backfat at tenth rib	QTL:3859
ALGA0113789	6	10020702	6	9872228	35868354	Marbling	QTL:3065
ALGA0113789	6	10020702	6	1829370	134683685	Intramuscular fat content	QTL:145
ALGA0103867	6	79924228	6	74661313	117131464	Abdominal fat weight	QTL:1033
ALGA0103867	6	79924228	6	77813565	86655461	Average backfat thickness	QTL:17999	Breed:Meishan, Pietrain, Wild boar
ALGA0103867	6	79924228	6	78052071	94382869	backfat (average) thickness - by Fat-O-Meater	QTL:2865
ALGA0103867	6	79924228	6	74531339	117131464	backfat at last rib	QTL:3675
ALGA0103867	6	79924228	6	72642587	80190960	backfat at last rib	QTL:679
ALGA0103867	6	79924228	6	74661313	117131464	Abdominal fat weight	QTL:1033
ALGA0103867	6	79924228	6	77813565	86655461	Average backfat thickness	QTL:17999	Breed:Meishan, Pietrain, Wild boar
ALGA0103867	6	79924228	6	77813565	86655461	Average backfat thickness	QTL:17999	Breed:Meishan, Pietrain, Wild boar
ALGA0103867	6	79924228	6	78052071	129740986	Ham fat thickness	QTL:3950
ALGA0103867	6	79924228	6	74531339	80190960	Intramuscular fat content	QTL:368
ALGA0103867	6	79924228	6	79845444	90560868	Intramuscular fat content	QTL:299
ALGA0103867	6	79924228	6	29979924	86655461	Abdominal fat weight	QTL:1007
ALGA0103867	6	79924228	6	29239143	136971287	Average backfat thickness	QTL:149
ALGA0103867	6	79924228	6	29239143	136971287	Average backfat thickness	QTL:149
ALGA0103867	6	79924228	6	30567218	82408282	Average backfat thickness	QTL:680
ALGA0103867	6	79924228	6	29979924	86655461	Abdominal fat weight	QTL:1007
ALGA0103867	6	79924228	6	63939422	82408282	Backfat at first rib	QTL:681
ALGA0103867	6	79924228	6	66533116	94382869	Backfat at last lumbar	QTL:3243
ALGA0103867	6	79924228	6	66533116	94382869	Backfat at last lumbar	QTL:3243
ALGA0103867	6	79924228	6	29979924	86655461	Abdominal fat weight	QTL:1007
ALGA0103867	6	79924228	6	66533116	94382869	Backfat at last lumbar	QTL:3243
ALGA0103867	6	79924228	6	30086351	127687961	Backfat between 3rd and 4th last ribs	QTL:4167
ALGA0103867	6	79924228	6	29979924	86655461	Abdominal fat weight	QTL:1007
ALGA0103867	6	79924228	6	29979924	86655461	Abdominal fat weight	QTL:1007
ALGA0103867	6	79924228	6	64923945	89095314	External fat on ham	QTL:1026
ALGA0103867	6	79924228	6	66533116	94382869	Backfat at last lumbar	QTL:3243
ALGA0103867	6	79924228	6	30978589	130369909	Intramuscular fat content	QTL:4169
ALGA0103867	6	79924228	6	29239143	136971287	Average backfat thickness	QTL:149
ALGA0103867	6	79924228	6	29239143	136971287	Average backfat thickness	QTL:149
ALGA0103867	6	79924228	6	1829370	134683685	Intramuscular fat content	QTL:145
ALGA0103867	6	79924228	6	66533116	94382869	Backfat at last lumbar	QTL:3243
ALGA0103867	6	79924228	6	29979924	86655461	Abdominal fat weight	QTL:1007
MARC0074986	6	89986075	6	86991560	91797137	Backfat at first rib	QTL:4955	Breed:Iberian, Landrace
MARC0074986	6	89986075	6	86086960	91172183	backfat at last rib	QTL:4956	Breed:Iberian, Landrace
MARC0074986	6	89986075	6	89860982	90337576	backfat at mid-back	QTL:16952	Breed:Duroc
MARC0074986	6	89986075	6	86198013	91172183	Backfat between 3rd and 4th last ribs	QTL:4957	Breed:Iberian, Landrace
MARC0074986	6	89986075	6	74661313	117131464	Abdominal fat weight	QTL:1033
MARC0074986	6	89986075	6	78052071	94382869	backfat (average) thickness - by Fat-O-Meater	QTL:2865
MARC0074986	6	89986075	6	83821055	94382869	Backfat at first rib	QTL:21370	Breed:Duroc, Pietrain
MARC0074986	6	89986075	6	83821055	94382869	Backfat at first rib	QTL:21370	Breed:Duroc, Pietrain
MARC0074986	6	89986075	6	74531339	117131464	backfat at last rib	QTL:3675
MARC0074986	6	89986075	6	74661313	117131464	Abdominal fat weight	QTL:1033
MARC0074986	6	89986075	6	83821055	94382869	Backfat at first rib	QTL:21370	Breed:Duroc, Pietrain
MARC0074986	6	89986075	6	83821055	94382869	Backfat at first rib	QTL:21370	Breed:Duroc, Pietrain
MARC0074986	6	89986075	6	83821055	94382869	Backfat at first rib	QTL:21370	Breed:Duroc, Pietrain
MARC0074986	6	89986075	6	83821055	94382869	Backfat at first rib	QTL:21370	Breed:Duroc, Pietrain
MARC0074986	6	89986075	6	83821055	94382869	Backfat at first rib	QTL:21370	Breed:Duroc, Pietrain
MARC0074986	6	89986075	6	83821055	94382869	Backfat at first rib	QTL:21370	Breed:Duroc, Pietrain
MARC0074986	6	89986075	6	83821055	94382869	Backfat at first rib	QTL:21370	Breed:Duroc, Pietrain
MARC0074986	6	89986075	6	83821055	94382869	Backfat at first rib	QTL:21370	Breed:Duroc, Pietrain
MARC0074986	6	89986075	6	83821055	94382869	Backfat at first rib	QTL:21370	Breed:Duroc, Pietrain
MARC0074986	6	89986075	6	83821055	94382869	Backfat at first rib	QTL:21370	Breed:Duroc, Pietrain
MARC0074986	6	89986075	6	78052071	129740986	Ham fat thickness	QTL:3950
MARC0074986	6	89986075	6	88599164	93285507	Intramuscular fat content	QTL:4958	Breed:Iberian, Landrace
MARC0074986	6	89986075	6	79845444	90560868	Intramuscular fat content	QTL:299
MARC0074986	6	89986075	6	83821055	90560868	Loin fat percentage	QTL:21434	Breed:Duroc, Pietrain
MARC0074986	6	89986075	6	83821055	90560868	Loin fat percentage	QTL:21434	Breed:Duroc, Pietrain
MARC0074986	6	89986075	6	29239143	136971287	Average backfat thickness	QTL:149
MARC0074986	6	89986075	6	29239143	136971287	Average backfat thickness	QTL:149
MARC0074986	6	89986075	6	66533116	94382869	Backfat at last lumbar	QTL:3243
MARC0074986	6	89986075	6	66533116	94382869	Backfat at last lumbar	QTL:3243
MARC0074986	6	89986075	6	66533116	94382869	Backfat at last lumbar	QTL:3243
MARC0074986	6	89986075	6	30086351	127687961	Backfat between 3rd and 4th last ribs	QTL:4167
MARC0074986	6	89986075	6	66533116	94382869	Backfat at last lumbar	QTL:3243
MARC0074986	6	89986075	6	30978589	130369909	Intramuscular fat content	QTL:4169
MARC0074986	6	89986075	6	29239143	136971287	Average backfat thickness	QTL:149
MARC0074986	6	89986075	6	29239143	136971287	Average backfat thickness	QTL:149
MARC0074986	6	89986075	6	1829370	134683685	Intramuscular fat content	QTL:145
MARC0074986	6	89986075	6	66533116	94382869	Backfat at last lumbar	QTL:3243
DIAS0004325	6	90305912	6	86991560	91797137	Backfat at first rib	QTL:4955	Breed:Iberian, Landrace
DIAS0004325	6	90305912	6	86086960	91172183	backfat at last rib	QTL:4956	Breed:Iberian, Landrace
DIAS0004325	6	90305912	6	89860982	90337576	backfat at mid-back	QTL:16952	Breed:Duroc
DIAS0004325	6	90305912	6	86198013	91172183	Backfat between 3rd and 4th last ribs	QTL:4957	Breed:Iberian, Landrace
DIAS0004325	6	90305912	6	74661313	117131464	Abdominal fat weight	QTL:1033
DIAS0004325	6	90305912	6	78052071	94382869	backfat (average) thickness - by Fat-O-Meater	QTL:2865
DIAS0004325	6	90305912	6	83821055	94382869	Backfat at first rib	QTL:21370	Breed:Duroc, Pietrain
DIAS0004325	6	90305912	6	83821055	94382869	Backfat at first rib	QTL:21370	Breed:Duroc, Pietrain
DIAS0004325	6	90305912	6	74531339	117131464	backfat at last rib	QTL:3675
DIAS0004325	6	90305912	6	74661313	117131464	Abdominal fat weight	QTL:1033
DIAS0004325	6	90305912	6	83821055	94382869	Backfat at first rib	QTL:21370	Breed:Duroc, Pietrain
DIAS0004325	6	90305912	6	83821055	94382869	Backfat at first rib	QTL:21370	Breed:Duroc, Pietrain
DIAS0004325	6	90305912	6	83821055	94382869	Backfat at first rib	QTL:21370	Breed:Duroc, Pietrain
DIAS0004325	6	90305912	6	83821055	94382869	Backfat at first rib	QTL:21370	Breed:Duroc, Pietrain
DIAS0004325	6	90305912	6	83821055	94382869	Backfat at first rib	QTL:21370	Breed:Duroc, Pietrain
DIAS0004325	6	90305912	6	83821055	94382869	Backfat at first rib	QTL:21370	Breed:Duroc, Pietrain
DIAS0004325	6	90305912	6	83821055	94382869	Backfat at first rib	QTL:21370	Breed:Duroc, Pietrain
DIAS0004325	6	90305912	6	83821055	94382869	Backfat at first rib	QTL:21370	Breed:Duroc, Pietrain
DIAS0004325	6	90305912	6	83821055	94382869	Backfat at first rib	QTL:21370	Breed:Duroc, Pietrain
DIAS0004325	6	90305912	6	83821055	94382869	Backfat at first rib	QTL:21370	Breed:Duroc, Pietrain
DIAS0004325	6	90305912	6	78052071	129740986	Ham fat thickness	QTL:3950
DIAS0004325	6	90305912	6	88599164	93285507	Intramuscular fat content	QTL:4958	Breed:Iberian, Landrace
DIAS0004325	6	90305912	6	79845444	90560868	Intramuscular fat content	QTL:299
DIAS0004325	6	90305912	6	83821055	90560868	Loin fat percentage	QTL:21434	Breed:Duroc, Pietrain
DIAS0004325	6	90305912	6	83821055	90560868	Loin fat percentage	QTL:21434	Breed:Duroc, Pietrain
DIAS0004325	6	90305912	6	29239143	136971287	Average backfat thickness	QTL:149
DIAS0004325	6	90305912	6	29239143	136971287	Average backfat thickness	QTL:149
DIAS0004325	6	90305912	6	66533116	94382869	Backfat at last lumbar	QTL:3243
DIAS0004325	6	90305912	6	66533116	94382869	Backfat at last lumbar	QTL:3243
DIAS0004325	6	90305912	6	66533116	94382869	Backfat at last lumbar	QTL:3243
DIAS0004325	6	90305912	6	30086351	127687961	Backfat between 3rd and 4th last ribs	QTL:4167
DIAS0004325	6	90305912	6	66533116	94382869	Backfat at last lumbar	QTL:3243
DIAS0004325	6	90305912	6	30978589	130369909	Intramuscular fat content	QTL:4169
DIAS0004325	6	90305912	6	29239143	136971287	Average backfat thickness	QTL:149
DIAS0004325	6	90305912	6	29239143	136971287	Average backfat thickness	QTL:149
DIAS0004325	6	90305912	6	1829370	134683685	Intramuscular fat content	QTL:145
DIAS0004325	6	90305912	6	66533116	94382869	Backfat at last lumbar	QTL:3243
CASI0006620	6	90352248	6	86991560	91797137	Backfat at first rib	QTL:4955	Breed:Iberian, Landrace
CASI0006620	6	90352248	6	86086960	91172183	backfat at last rib	QTL:4956	Breed:Iberian, Landrace
CASI0006620	6	90352248	6	86198013	91172183	Backfat between 3rd and 4th last ribs	QTL:4957	Breed:Iberian, Landrace
CASI0006620	6	90352248	6	74661313	117131464	Abdominal fat weight	QTL:1033
CASI0006620	6	90352248	6	78052071	94382869	backfat (average) thickness - by Fat-O-Meater	QTL:2865
CASI0006620	6	90352248	6	83821055	94382869	Backfat at first rib	QTL:21370	Breed:Duroc, Pietrain
CASI0006620	6	90352248	6	83821055	94382869	Backfat at first rib	QTL:21370	Breed:Duroc, Pietrain
CASI0006620	6	90352248	6	74531339	117131464	backfat at last rib	QTL:3675
CASI0006620	6	90352248	6	74661313	117131464	Abdominal fat weight	QTL:1033
CASI0006620	6	90352248	6	83821055	94382869	Backfat at first rib	QTL:21370	Breed:Duroc, Pietrain
CASI0006620	6	90352248	6	83821055	94382869	Backfat at first rib	QTL:21370	Breed:Duroc, Pietrain
CASI0006620	6	90352248	6	83821055	94382869	Backfat at first rib	QTL:21370	Breed:Duroc, Pietrain
CASI0006620	6	90352248	6	83821055	94382869	Backfat at first rib	QTL:21370	Breed:Duroc, Pietrain
CASI0006620	6	90352248	6	83821055	94382869	Backfat at first rib	QTL:21370	Breed:Duroc, Pietrain
CASI0006620	6	90352248	6	83821055	94382869	Backfat at first rib	QTL:21370	Breed:Duroc, Pietrain
CASI0006620	6	90352248	6	83821055	94382869	Backfat at first rib	QTL:21370	Breed:Duroc, Pietrain
CASI0006620	6	90352248	6	83821055	94382869	Backfat at first rib	QTL:21370	Breed:Duroc, Pietrain
CASI0006620	6	90352248	6	83821055	94382869	Backfat at first rib	QTL:21370	Breed:Duroc, Pietrain
CASI0006620	6	90352248	6	83821055	94382869	Backfat at first rib	QTL:21370	Breed:Duroc, Pietrain
CASI0006620	6	90352248	6	78052071	129740986	Ham fat thickness	QTL:3950
CASI0006620	6	90352248	6	88599164	93285507	Intramuscular fat content	QTL:4958	Breed:Iberian, Landrace
CASI0006620	6	90352248	6	79845444	90560868	Intramuscular fat content	QTL:299
CASI0006620	6	90352248	6	83821055	90560868	Loin fat percentage	QTL:21434	Breed:Duroc, Pietrain
CASI0006620	6	90352248	6	83821055	90560868	Loin fat percentage	QTL:21434	Breed:Duroc, Pietrain
CASI0006620	6	90352248	6	29239143	136971287	Average backfat thickness	QTL:149
CASI0006620	6	90352248	6	29239143	136971287	Average backfat thickness	QTL:149
CASI0006620	6	90352248	6	66533116	94382869	Backfat at last lumbar	QTL:3243
CASI0006620	6	90352248	6	66533116	94382869	Backfat at last lumbar	QTL:3243
CASI0006620	6	90352248	6	66533116	94382869	Backfat at last lumbar	QTL:3243
CASI0006620	6	90352248	6	30086351	127687961	Backfat between 3rd and 4th last ribs	QTL:4167
CASI0006620	6	90352248	6	66533116	94382869	Backfat at last lumbar	QTL:3243
CASI0006620	6	90352248	6	30978589	130369909	Intramuscular fat content	QTL:4169
CASI0006620	6	90352248	6	29239143	136971287	Average backfat thickness	QTL:149
CASI0006620	6	90352248	6	29239143	136971287	Average backfat thickness	QTL:149
CASI0006620	6	90352248	6	1829370	134683685	Intramuscular fat content	QTL:145
CASI0006620	6	90352248	6	66533116	94382869	Backfat at last lumbar	QTL:3243
MARC0016562	6	143952619	6	140601008	146365886	backfat (average) thickness - by Fat-O-Meater	QTL:2850
MARC0016562	6	143952619	6	140601008	146365886	backfat (average) thickness - by Fat-O-Meater	QTL:2850
MARC0016562	6	143952619	6	140601008	146365886	backfat (average) thickness - by Fat-O-Meater	QTL:2850
MARC0016562	6	143952619	6	139848330	152260387	Backfat at tenth rib	QTL:3875
MARC0016562	6	143952619	6	140601008	146365886	backfat (average) thickness - by Fat-O-Meater	QTL:2850
MARC0016562	6	143952619	6	94382869	146365886	backfat at last rib	QTL:3649
MARC0016562	6	143952619	6	94382869	146365886	backfat at last rib	QTL:3649
MARC0016562	6	143952619	6	94382869	146365886	backfat at last rib	QTL:3649
MARC0016562	6	143952619	6	94382869	146365886	backfat at last rib	QTL:3649
MARC0016562	6	143952619	6	94382869	146365886	backfat at last rib	QTL:3649
MARC0016562	6	143952619	6	94382869	146365886	backfat at last rib	QTL:3649
MARC0016562	6	143952619	6	94382869	146365886	backfat at last rib	QTL:3649
MARC0016562	6	143952619	6	94382869	146365886	backfat at last rib	QTL:3649
MARC0016562	6	143952619	6	94382869	146365886	backfat at last rib	QTL:3649
MARC0016562	6	143952619	6	94382869	146365886	backfat at last rib	QTL:3649
MARC0016562	6	143952619	6	94382869	146365886	backfat at last rib	QTL:3649
MARC0016562	6	143952619	6	94382869	146365886	backfat at last rib	QTL:3649
MARC0016562	6	143952619	6	94382869	146365886	backfat at last rib	QTL:3649
MARC0016562	6	143952619	6	94382869	146365886	backfat at last rib	QTL:3649
MARC0016562	6	143952619	6	94382869	146365886	backfat at last rib	QTL:3649
MARC0016562	6	143952619	6	94382869	146365886	backfat at last rib	QTL:3649
MARC0016562	6	143952619	6	94382869	146365886	backfat at last rib	QTL:3649
MARC0016562	6	143952619	6	94382869	146365886	backfat at last rib	QTL:3649
MARC0016562	6	143952619	6	94382869	146365886	backfat at last rib	QTL:3649
MARC0016562	6	143952619	6	94382869	146365886	backfat at last rib	QTL:3649
MARC0016562	6	143952619	6	94382869	146365886	backfat at last rib	QTL:3649
MARC0016562	6	143952619	6	94382869	146365886	backfat at last rib	QTL:3649
MARC0016562	6	143952619	6	94382869	146365886	backfat at last rib	QTL:3649
MARC0016562	6	143952619	6	129740986	146365886	Intramuscular fat content	QTL:3862
MARC0016562	6	143952619	6	108169894	144910349	Intramuscular fat content	QTL:4165
MARC0016562	6	143952619	6	94382869	146365886	backfat at last rib	QTL:3649
MARC0016562	6	143952619	6	117131464	152260387	Intramuscular fat content	QTL:314
MARC0016562	6	143952619	6	94382869	146365886	backfat at last rib	QTL:3649
MARC0016562	6	143952619	6	91030131	146365886	Intramuscular fat content	QTL:12059
ASGA0029993	6	143976085	6	140601008	146365886	backfat (average) thickness - by Fat-O-Meater	QTL:2850
ASGA0029993	6	143976085	6	140601008	146365886	backfat (average) thickness - by Fat-O-Meater	QTL:2850
ASGA0029993	6	143976085	6	140601008	146365886	backfat (average) thickness - by Fat-O-Meater	QTL:2850
ASGA0029993	6	143976085	6	139848330	152260387	Backfat at tenth rib	QTL:3875
ASGA0029993	6	143976085	6	140601008	146365886	backfat (average) thickness - by Fat-O-Meater	QTL:2850
ASGA0029993	6	143976085	6	94382869	146365886	backfat at last rib	QTL:3649
ASGA0029993	6	143976085	6	94382869	146365886	backfat at last rib	QTL:3649
ASGA0029993	6	143976085	6	94382869	146365886	backfat at last rib	QTL:3649
ASGA0029993	6	143976085	6	94382869	146365886	backfat at last rib	QTL:3649
ASGA0029993	6	143976085	6	94382869	146365886	backfat at last rib	QTL:3649
ASGA0029993	6	143976085	6	94382869	146365886	backfat at last rib	QTL:3649
ASGA0029993	6	143976085	6	94382869	146365886	backfat at last rib	QTL:3649
ASGA0029993	6	143976085	6	94382869	146365886	backfat at last rib	QTL:3649
ASGA0029993	6	143976085	6	94382869	146365886	backfat at last rib	QTL:3649
ASGA0029993	6	143976085	6	94382869	146365886	backfat at last rib	QTL:3649
ASGA0029993	6	143976085	6	94382869	146365886	backfat at last rib	QTL:3649
ASGA0029993	6	143976085	6	94382869	146365886	backfat at last rib	QTL:3649
ASGA0029993	6	143976085	6	94382869	146365886	backfat at last rib	QTL:3649
ASGA0029993	6	143976085	6	94382869	146365886	backfat at last rib	QTL:3649
ASGA0029993	6	143976085	6	94382869	146365886	backfat at last rib	QTL:3649
ASGA0029993	6	143976085	6	94382869	146365886	backfat at last rib	QTL:3649
ASGA0029993	6	143976085	6	94382869	146365886	backfat at last rib	QTL:3649
ASGA0029993	6	143976085	6	94382869	146365886	backfat at last rib	QTL:3649
ASGA0029993	6	143976085	6	94382869	146365886	backfat at last rib	QTL:3649
ASGA0029993	6	143976085	6	94382869	146365886	backfat at last rib	QTL:3649
ASGA0029993	6	143976085	6	94382869	146365886	backfat at last rib	QTL:3649
ASGA0029993	6	143976085	6	94382869	146365886	backfat at last rib	QTL:3649
ASGA0029993	6	143976085	6	94382869	146365886	backfat at last rib	QTL:3649
ASGA0029993	6	143976085	6	129740986	146365886	Intramuscular fat content	QTL:3862
ASGA0029993	6	143976085	6	108169894	144910349	Intramuscular fat content	QTL:4165
ASGA0029993	6	143976085	6	94382869	146365886	backfat at last rib	QTL:3649
ASGA0029993	6	143976085	6	117131464	152260387	Intramuscular fat content	QTL:314
ASGA0029993	6	143976085	6	94382869	146365886	backfat at last rib	QTL:3649
ASGA0029993	6	143976085	6	91030131	146365886	Intramuscular fat content	QTL:12059
ALGA0117336	6	145605378	6	140601008	146365886	backfat (average) thickness - by Fat-O-Meater	QTL:2850
ALGA0117336	6	145605378	6	140601008	146365886	backfat (average) thickness - by Fat-O-Meater	QTL:2850
ALGA0117336	6	145605378	6	140601008	146365886	backfat (average) thickness - by Fat-O-Meater	QTL:2850
ALGA0117336	6	145605378	6	139848330	152260387	Backfat at tenth rib	QTL:3875
ALGA0117336	6	145605378	6	140601008	146365886	backfat (average) thickness - by Fat-O-Meater	QTL:2850
ALGA0117336	6	145605378	6	94382869	146365886	backfat at last rib	QTL:3649
ALGA0117336	6	145605378	6	94382869	146365886	backfat at last rib	QTL:3649
ALGA0117336	6	145605378	6	94382869	146365886	backfat at last rib	QTL:3649
ALGA0117336	6	145605378	6	94382869	146365886	backfat at last rib	QTL:3649
ALGA0117336	6	145605378	6	94382869	146365886	backfat at last rib	QTL:3649
ALGA0117336	6	145605378	6	94382869	146365886	backfat at last rib	QTL:3649
ALGA0117336	6	145605378	6	94382869	146365886	backfat at last rib	QTL:3649
ALGA0117336	6	145605378	6	94382869	146365886	backfat at last rib	QTL:3649
ALGA0117336	6	145605378	6	94382869	146365886	backfat at last rib	QTL:3649
ALGA0117336	6	145605378	6	94382869	146365886	backfat at last rib	QTL:3649
ALGA0117336	6	145605378	6	94382869	146365886	backfat at last rib	QTL:3649
ALGA0117336	6	145605378	6	94382869	146365886	backfat at last rib	QTL:3649
ALGA0117336	6	145605378	6	94382869	146365886	backfat at last rib	QTL:3649
ALGA0117336	6	145605378	6	94382869	146365886	backfat at last rib	QTL:3649
ALGA0117336	6	145605378	6	94382869	146365886	backfat at last rib	QTL:3649
ALGA0117336	6	145605378	6	94382869	146365886	backfat at last rib	QTL:3649
ALGA0117336	6	145605378	6	94382869	146365886	backfat at last rib	QTL:3649
ALGA0117336	6	145605378	6	94382869	146365886	backfat at last rib	QTL:3649
ALGA0117336	6	145605378	6	94382869	146365886	backfat at last rib	QTL:3649
ALGA0117336	6	145605378	6	94382869	146365886	backfat at last rib	QTL:3649
ALGA0117336	6	145605378	6	94382869	146365886	backfat at last rib	QTL:3649
ALGA0117336	6	145605378	6	94382869	146365886	backfat at last rib	QTL:3649
ALGA0117336	6	145605378	6	94382869	146365886	backfat at last rib	QTL:3649
ALGA0117336	6	145605378	6	129740986	146365886	Intramuscular fat content	QTL:3862
ALGA0117336	6	145605378	6	94382869	146365886	backfat at last rib	QTL:3649
ALGA0117336	6	145605378	6	117131464	152260387	Intramuscular fat content	QTL:314
ALGA0117336	6	145605378	6	94382869	146365886	backfat at last rib	QTL:3649
ALGA0117336	6	145605378	6	91030131	146365886	Intramuscular fat content	QTL:12059
ALGA0046587	8	15870120	8	9669646	16013662	Leaf fat weight	QTL:3884
ALGA0046587	8	15870120	8	10844129	19749801	Average backfat thickness	QTL:5433	Breed:Landrace
ALGA0046587	8	15870120	8	10844129	29471436	Backfat (average) thickness - ultrasound	QTL:4153
ALGA0046587	8	15870120	8	10844129	29471436	Backfat (average) thickness - ultrasound	QTL:4153
ALGA0046587	8	15870120	8	10844129	29471436	Backfat (average) thickness - ultrasound	QTL:4153
ALGA0046587	8	15870120	8	11308413	26534249	Leaf fat weight	QTL:40
ALGA0046587	8	15870120	8	12243782	137590478	Abdominal fat weight	QTL:21252	Breed:Duroc, Erhualian
ALGA0046587	8	15870120	8	8803225	127786071	Backfat at rump	QTL:21255	Breed:Duroc, Erhualian
ALGA0046587	8	15870120	8	10192847	92906326	intestinal fat weight	QTL:21257	Breed:Duroc, Erhualian
ALGA0046587	8	15870120	8	15655066	79969240	Leaf fat weight	QTL:21256	Breed:Duroc, Erhualian
DRGA0008346	8	15886903	8	9669646	16013662	Leaf fat weight	QTL:3884
DRGA0008346	8	15886903	8	10844129	19749801	Average backfat thickness	QTL:5433	Breed:Landrace
DRGA0008346	8	15886903	8	10844129	29471436	Backfat (average) thickness - ultrasound	QTL:4153
DRGA0008346	8	15886903	8	10844129	29471436	Backfat (average) thickness - ultrasound	QTL:4153
DRGA0008346	8	15886903	8	10844129	29471436	Backfat (average) thickness - ultrasound	QTL:4153
DRGA0008346	8	15886903	8	11308413	26534249	Leaf fat weight	QTL:40
DRGA0008346	8	15886903	8	12243782	137590478	Abdominal fat weight	QTL:21252	Breed:Duroc, Erhualian
DRGA0008346	8	15886903	8	8803225	127786071	Backfat at rump	QTL:21255	Breed:Duroc, Erhualian
DRGA0008346	8	15886903	8	10192847	92906326	intestinal fat weight	QTL:21257	Breed:Duroc, Erhualian
DRGA0008346	8	15886903	8	15655066	79969240	Leaf fat weight	QTL:21256	Breed:Duroc, Erhualian
ALGA0046590	8	15912410	8	9669646	16013662	Leaf fat weight	QTL:3884
ALGA0046590	8	15912410	8	10844129	19749801	Average backfat thickness	QTL:5433	Breed:Landrace
ALGA0046590	8	15912410	8	10844129	29471436	Backfat (average) thickness - ultrasound	QTL:4153
ALGA0046590	8	15912410	8	10844129	29471436	Backfat (average) thickness - ultrasound	QTL:4153
ALGA0046590	8	15912410	8	10844129	29471436	Backfat (average) thickness - ultrasound	QTL:4153
ALGA0046590	8	15912410	8	11308413	26534249	Leaf fat weight	QTL:40
ALGA0046590	8	15912410	8	12243782	137590478	Abdominal fat weight	QTL:21252	Breed:Duroc, Erhualian
ALGA0046590	8	15912410	8	8803225	127786071	Backfat at rump	QTL:21255	Breed:Duroc, Erhualian
ALGA0046590	8	15912410	8	10192847	92906326	intestinal fat weight	QTL:21257	Breed:Duroc, Erhualian
ALGA0046590	8	15912410	8	15655066	79969240	Leaf fat weight	QTL:21256	Breed:Duroc, Erhualian
ASGA0039774	8	128899782	8	120532322	130701968	Backfat at tenth rib (13 weeks)	QTL:3206
ASGA0039774	8	128899782	8	120532322	130701968	Backfat at tenth rib (13 weeks)	QTL:3206
ASGA0039774	8	128899782	8	120532322	130701968	Backfat at tenth rib (13 weeks)	QTL:3206
ASGA0039774	8	128899782	8	12243782	137590478	Abdominal fat weight	QTL:21252	Breed:Duroc, Erhualian
ASGA0039774	8	128899782	8	124156612	139007531	Adipocyte diameter	QTL:18025	Breed:Meishan, Pietrain, Wild boar
ASGA0039774	8	128899782	8	124156612	139007531	Adipocyte diameter	QTL:18025	Breed:Meishan, Pietrain, Wild boar
ASGA0039774	8	128899782	8	108610930	139007531	backfat at last rib	QTL:17782	Breed:Iberian, Meishan
ASGA0039774	8	128899782	8	108610930	136396030	Fat area percentage in carcass	QTL:18632	Breed:Duroc
ASGA0039774	8	128899782	8	124156612	139007531	Adipocyte diameter	QTL:18025	Breed:Meishan, Pietrain, Wild boar
ASGA0039774	8	128899782	8	124156612	139007531	Adipocyte diameter	QTL:18025	Breed:Meishan, Pietrain, Wild boar
MARC0031261	8	134024195	8	12243782	137590478	Abdominal fat weight	QTL:21252	Breed:Duroc, Erhualian
MARC0031261	8	134024195	8	133682376	139007531	Adipocyte diameter	QTL:12813	Breed:Meishan, Wild boar
MARC0031261	8	134024195	8	133682376	139007531	Adipocyte diameter	QTL:12813	Breed:Meishan, Wild boar
MARC0031261	8	134024195	8	124156612	139007531	Adipocyte diameter	QTL:18025	Breed:Meishan, Pietrain, Wild boar
MARC0031261	8	134024195	8	133682376	139007531	Adipocyte diameter	QTL:12813	Breed:Meishan, Wild boar
MARC0031261	8	134024195	8	124156612	139007531	Adipocyte diameter	QTL:18025	Breed:Meishan, Pietrain, Wild boar
MARC0031261	8	134024195	8	108610930	139007531	backfat at last rib	QTL:17782	Breed:Iberian, Meishan
MARC0031261	8	134024195	8	108610930	136396030	Fat area percentage in carcass	QTL:18632	Breed:Duroc
MARC0031261	8	134024195	8	124156612	139007531	Adipocyte diameter	QTL:18025	Breed:Meishan, Pietrain, Wild boar
MARC0031261	8	134024195	8	124156612	139007531	Adipocyte diameter	QTL:18025	Breed:Meishan, Pietrain, Wild boar
ALGA0108906	8	136113975	8	12243782	137590478	Abdominal fat weight	QTL:21252	Breed:Duroc, Erhualian
ALGA0108906	8	136113975	8	133682376	139007531	Adipocyte diameter	QTL:12813	Breed:Meishan, Wild boar
ALGA0108906	8	136113975	8	133682376	139007531	Adipocyte diameter	QTL:12813	Breed:Meishan, Wild boar
ALGA0108906	8	136113975	8	124156612	139007531	Adipocyte diameter	QTL:18025	Breed:Meishan, Pietrain, Wild boar
ALGA0108906	8	136113975	8	133682376	139007531	Adipocyte diameter	QTL:12813	Breed:Meishan, Wild boar
ALGA0108906	8	136113975	8	124156612	139007531	Adipocyte diameter	QTL:18025	Breed:Meishan, Pietrain, Wild boar
ALGA0108906	8	136113975	8	108610930	139007531	backfat at last rib	QTL:17782	Breed:Iberian, Meishan
ALGA0108906	8	136113975	8	108610930	136396030	Fat area percentage in carcass	QTL:18632	Breed:Duroc
ALGA0108906	8	136113975	8	124156612	139007531	Adipocyte diameter	QTL:18025	Breed:Meishan, Pietrain, Wild boar
ALGA0108906	8	136113975	8	124156612	139007531	Adipocyte diameter	QTL:18025	Breed:Meishan, Pietrain, Wild boar
H3GA0028012	9	117742788	9	71832311	118712399	External fat on ham	QTL:5150	Breed:Large white, Pietrain, Landrace, Leicoma
H3GA0028012	9	117742788	9	74024794	140670466	Abdominal fat weight	QTL:21259	Breed:Duroc, Erhualian
H3GA0028012	9	117742788	9	40935645	144549282	Average backfat thickness	QTL:21258	Breed:Duroc, Erhualian
H3GA0028012	9	117742788	9	88508	147173381	backfat above muscle dorsi	QTL:5205	Breed:Large white, Meishan
H3GA0028012	9	117742788	9	39568811	143559357	Backfat at first rib	QTL:21261	Breed:Duroc, Erhualian
H3GA0028012	9	117742788	9	88508	139717105	backfat at mid-back	QTL:5246	Breed:Large white, Meishan
H3GA0028012	9	117742788	9	88508	124560160	backfat at mid-back	QTL:5213	Breed:Large white, Meishan
H3GA0028012	9	117742788	9	63050049	123462124	Backfat at tenth rib (22 weeks)	QTL:3208
H3GA0028012	9	117742788	9	15638023	137469520	Leaf fat weight	QTL:21262	Breed:Duroc, Erhualian
ASGA0044215	9	117750464	9	71832311	118712399	External fat on ham	QTL:5150	Breed:Large white, Pietrain, Landrace, Leicoma
ASGA0044215	9	117750464	9	74024794	140670466	Abdominal fat weight	QTL:21259	Breed:Duroc, Erhualian
ASGA0044215	9	117750464	9	40935645	144549282	Average backfat thickness	QTL:21258	Breed:Duroc, Erhualian
ASGA0044215	9	117750464	9	88508	147173381	backfat above muscle dorsi	QTL:5205	Breed:Large white, Meishan
ASGA0044215	9	117750464	9	39568811	143559357	Backfat at first rib	QTL:21261	Breed:Duroc, Erhualian
ASGA0044215	9	117750464	9	88508	139717105	backfat at mid-back	QTL:5246	Breed:Large white, Meishan
ASGA0044215	9	117750464	9	88508	124560160	backfat at mid-back	QTL:5213	Breed:Large white, Meishan
ASGA0044215	9	117750464	9	63050049	123462124	Backfat at tenth rib (22 weeks)	QTL:3208
ASGA0044215	9	117750464	9	15638023	137469520	Leaf fat weight	QTL:21262	Breed:Duroc, Erhualian
ALGA0117195	9	117851340	9	71832311	118712399	External fat on ham	QTL:5150	Breed:Large white, Pietrain, Landrace, Leicoma
ALGA0117195	9	117851340	9	74024794	140670466	Abdominal fat weight	QTL:21259	Breed:Duroc, Erhualian
ALGA0117195	9	117851340	9	40935645	144549282	Average backfat thickness	QTL:21258	Breed:Duroc, Erhualian
ALGA0117195	9	117851340	9	88508	147173381	backfat above muscle dorsi	QTL:5205	Breed:Large white, Meishan
ALGA0117195	9	117851340	9	39568811	143559357	Backfat at first rib	QTL:21261	Breed:Duroc, Erhualian
ALGA0117195	9	117851340	9	88508	139717105	backfat at mid-back	QTL:5246	Breed:Large white, Meishan
ALGA0117195	9	117851340	9	88508	124560160	backfat at mid-back	QTL:5213	Breed:Large white, Meishan
ALGA0117195	9	117851340	9	63050049	123462124	Backfat at tenth rib (22 weeks)	QTL:3208
ALGA0117195	9	117851340	9	15638023	137469520	Leaf fat weight	QTL:21262	Breed:Duroc, Erhualian
MARC0042088	11	6736568	11	1111096	57368011	Backfat weight	QTL:422
MARC0042088	11	6736568	11	1111096	52754336	Percentage of backfat and leaf fat in carcass	QTL:423
ALGA0060679	11	6877318	11	1111096	57368011	Backfat weight	QTL:422
ALGA0060679	11	6877318	11	1111096	52754336	Percentage of backfat and leaf fat in carcass	QTL:423
H3GA0031293	11	10324482	11	9414329	12183305	Marbling	QTL:4313
H3GA0031293	11	10324482	11	9414329	12183305	Marbling	QTL:4313
H3GA0031293	11	10324482	11	9414329	12183305	Marbling	QTL:4313
H3GA0031293	11	10324482	11	7902465	41897196	Backfat at last rib (10 weeks)	QTL:3220
H3GA0031293	11	10324482	11	7902465	41897196	Backfat at last rib (10 weeks)	QTL:3220
H3GA0031293	11	10324482	11	7902465	57368011	Backfat thickness between 3rd and 4th rib	QTL:425
H3GA0031293	11	10324482	11	1111096	57368011	Backfat weight	QTL:422
H3GA0031293	11	10324482	11	1111096	52754336	Percentage of backfat and leaf fat in carcass	QTL:423
MARC0011099	11	10343852	11	9414329	12183305	Marbling	QTL:4313
MARC0011099	11	10343852	11	9414329	12183305	Marbling	QTL:4313
MARC0011099	11	10343852	11	9414329	12183305	Marbling	QTL:4313
MARC0011099	11	10343852	11	7902465	41897196	Backfat at last rib (10 weeks)	QTL:3220
MARC0011099	11	10343852	11	7902465	41897196	Backfat at last rib (10 weeks)	QTL:3220
MARC0011099	11	10343852	11	7902465	57368011	Backfat thickness between 3rd and 4th rib	QTL:425
MARC0011099	11	10343852	11	1111096	57368011	Backfat weight	QTL:422
MARC0011099	11	10343852	11	1111096	52754336	Percentage of backfat and leaf fat in carcass	QTL:423
ASGA0049736	11	10355880	11	9414329	12183305	Marbling	QTL:4313
ASGA0049736	11	10355880	11	9414329	12183305	Marbling	QTL:4313
ASGA0049736	11	10355880	11	9414329	12183305	Marbling	QTL:4313
ASGA0049736	11	10355880	11	7902465	41897196	Backfat at last rib (10 weeks)	QTL:3220
ASGA0049736	11	10355880	11	7902465	41897196	Backfat at last rib (10 weeks)	QTL:3220
ASGA0049736	11	10355880	11	7902465	57368011	Backfat thickness between 3rd and 4th rib	QTL:425
ASGA0049736	11	10355880	11	1111096	57368011	Backfat weight	QTL:422
ASGA0049736	11	10355880	11	1111096	52754336	Percentage of backfat and leaf fat in carcass	QTL:423
H3GA0031340	11	11968518	11	9414329	12183305	Marbling	QTL:4313
H3GA0031340	11	11968518	11	9414329	12183305	Marbling	QTL:4313
H3GA0031340	11	11968518	11	9414329	12183305	Marbling	QTL:4313
H3GA0031340	11	11968518	11	7902465	41897196	Backfat at last rib (10 weeks)	QTL:3220
H3GA0031340	11	11968518	11	7902465	41897196	Backfat at last rib (10 weeks)	QTL:3220
H3GA0031340	11	11968518	11	7902465	57368011	Backfat thickness between 3rd and 4th rib	QTL:425
H3GA0031340	11	11968518	11	1111096	57368011	Backfat weight	QTL:422
H3GA0031340	11	11968518	11	1111096	52754336	Percentage of backfat and leaf fat in carcass	QTL:423
H3GA0035933	13	27954256	13	16559958	67299272	backfat at last rib	QTL:16840	Breed:Meishan, Pietrain, Wild boar
H3GA0035933	13	27954256	13	16559958	130538722	Backfat weight	QTL:1132
H3GA0035933	13	27954256	13	27210688	194995520	Fat area	QTL:5720	Breed:Duroc, Pietrain
H3GA0035933	13	27954256	13	18672597	97578060	intestinal fat weight	QTL:21265	Breed:Duroc, Erhualian
ASGA0057098	13	34430646	13	34120734	34993798	Average backfat thickness	QTL:22291	Breed:Yorkshire
ASGA0057098	13	34430646	13	16559958	67299272	backfat at last rib	QTL:16840	Breed:Meishan, Pietrain, Wild boar
ASGA0057098	13	34430646	13	16559958	130538722	Backfat weight	QTL:1132
ASGA0057098	13	34430646	13	27210688	194995520	Fat area	QTL:5720	Breed:Duroc, Pietrain
ASGA0057098	13	34430646	13	18672597	97578060	intestinal fat weight	QTL:21265	Breed:Duroc, Erhualian
H3GA0036121	13	34526276	13	34120734	34993798	Average backfat thickness	QTL:22291	Breed:Yorkshire
H3GA0036121	13	34526276	13	16559958	67299272	backfat at last rib	QTL:16840	Breed:Meishan, Pietrain, Wild boar
H3GA0036121	13	34526276	13	16559958	130538722	Backfat weight	QTL:1132
H3GA0036121	13	34526276	13	27210688	194995520	Fat area	QTL:5720	Breed:Duroc, Pietrain
H3GA0036121	13	34526276	13	18672597	97578060	intestinal fat weight	QTL:21265	Breed:Duroc, Erhualian
ASGA0057858	13	40676887	13	16559958	67299272	backfat at last rib	QTL:16840	Breed:Meishan, Pietrain, Wild boar
ASGA0057858	13	40676887	13	16559958	130538722	Backfat weight	QTL:1132
ASGA0057858	13	40676887	13	27210688	194995520	Fat area	QTL:5720	Breed:Duroc, Pietrain
ASGA0057858	13	40676887	13	18672597	97578060	intestinal fat weight	QTL:21265	Breed:Duroc, Erhualian
H3GA0036642	13	40721880	13	16559958	67299272	backfat at last rib	QTL:16840	Breed:Meishan, Pietrain, Wild boar
H3GA0036642	13	40721880	13	16559958	130538722	Backfat weight	QTL:1132
H3GA0036642	13	40721880	13	27210688	194995520	Fat area	QTL:5720	Breed:Duroc, Pietrain
H3GA0036642	13	40721880	13	18672597	97578060	intestinal fat weight	QTL:21265	Breed:Duroc, Erhualian
INRA0040170	13	53023515	13	16559958	67299272	backfat at last rib	QTL:16840	Breed:Meishan, Pietrain, Wild boar
INRA0040170	13	53023515	13	16559958	130538722	Backfat weight	QTL:1132
INRA0040170	13	53023515	13	27210688	194995520	Fat area	QTL:5720	Breed:Duroc, Pietrain
INRA0040170	13	53023515	13	18672597	97578060	intestinal fat weight	QTL:21265	Breed:Duroc, Erhualian
MARC0021368	13	55473962	13	16559958	67299272	backfat at last rib	QTL:16840	Breed:Meishan, Pietrain, Wild boar
MARC0021368	13	55473962	13	16559958	130538722	Backfat weight	QTL:1132
MARC0021368	13	55473962	13	27210688	194995520	Fat area	QTL:5720	Breed:Duroc, Pietrain
MARC0021368	13	55473962	13	18672597	97578060	intestinal fat weight	QTL:21265	Breed:Duroc, Erhualian
DIAS0004227	13	55667971	13	16559958	67299272	backfat at last rib	QTL:16840	Breed:Meishan, Pietrain, Wild boar
DIAS0004227	13	55667971	13	16559958	130538722	Backfat weight	QTL:1132
DIAS0004227	13	55667971	13	27210688	194995520	Fat area	QTL:5720	Breed:Duroc, Pietrain
DIAS0004227	13	55667971	13	18672597	97578060	intestinal fat weight	QTL:21265	Breed:Duroc, Erhualian
ALGA0070102	13	55965833	13	16559958	67299272	backfat at last rib	QTL:16840	Breed:Meishan, Pietrain, Wild boar
ALGA0070102	13	55965833	13	16559958	130538722	Backfat weight	QTL:1132
ALGA0070102	13	55965833	13	27210688	194995520	Fat area	QTL:5720	Breed:Duroc, Pietrain
ALGA0070102	13	55965833	13	18672597	97578060	intestinal fat weight	QTL:21265	Breed:Duroc, Erhualian
ALGA0070129	13	56472948	13	56004411	59682626	Intramuscular fat content	QTL:22458	Breed:Duroc, Yorkshire, Landrace
ALGA0070129	13	56472948	13	16559958	67299272	backfat at last rib	QTL:16840	Breed:Meishan, Pietrain, Wild boar
ALGA0070129	13	56472948	13	16559958	130538722	Backfat weight	QTL:1132
ALGA0070129	13	56472948	13	27210688	194995520	Fat area	QTL:5720	Breed:Duroc, Pietrain
ALGA0070129	13	56472948	13	18672597	97578060	intestinal fat weight	QTL:21265	Breed:Duroc, Erhualian
M1GA0017549	13	59816021	13	58927444	194995520	backfat at last rib	QTL:17784	Breed:Iberian, Meishan
M1GA0017549	13	59816021	13	16559958	67299272	backfat at last rib	QTL:16840	Breed:Meishan, Pietrain, Wild boar
M1GA0017549	13	59816021	13	16559958	130538722	Backfat weight	QTL:1132
M1GA0017549	13	59816021	13	27210688	194995520	Fat area	QTL:5720	Breed:Duroc, Pietrain
M1GA0017549	13	59816021	13	58927444	130538722	Fat area percentage in carcass	QTL:18641	Breed:Duroc
M1GA0017549	13	59816021	13	18672597	97578060	intestinal fat weight	QTL:21265	Breed:Duroc, Erhualian
MARC0094430	13	59852917	13	58927444	194995520	backfat at last rib	QTL:17784	Breed:Iberian, Meishan
MARC0094430	13	59852917	13	16559958	67299272	backfat at last rib	QTL:16840	Breed:Meishan, Pietrain, Wild boar
MARC0094430	13	59852917	13	16559958	130538722	Backfat weight	QTL:1132
MARC0094430	13	59852917	13	27210688	194995520	Fat area	QTL:5720	Breed:Duroc, Pietrain
MARC0094430	13	59852917	13	58927444	130538722	Fat area percentage in carcass	QTL:18641	Breed:Duroc
MARC0094430	13	59852917	13	18672597	97578060	intestinal fat weight	QTL:21265	Breed:Duroc, Erhualian
ALGA0070362	13	60439469	13	58927444	194995520	backfat at last rib	QTL:17784	Breed:Iberian, Meishan
ALGA0070362	13	60439469	13	16559958	67299272	backfat at last rib	QTL:16840	Breed:Meishan, Pietrain, Wild boar
ALGA0070362	13	60439469	13	16559958	130538722	Backfat weight	QTL:1132
ALGA0070362	13	60439469	13	27210688	194995520	Fat area	QTL:5720	Breed:Duroc, Pietrain
ALGA0070362	13	60439469	13	58927444	130538722	Fat area percentage in carcass	QTL:18641	Breed:Duroc
ALGA0070362	13	60439469	13	18672597	97578060	intestinal fat weight	QTL:21265	Breed:Duroc, Erhualian
H3GA0036571	13	60609657	13	58927444	194995520	backfat at last rib	QTL:17784	Breed:Iberian, Meishan
H3GA0036571	13	60609657	13	16559958	67299272	backfat at last rib	QTL:16840	Breed:Meishan, Pietrain, Wild boar
H3GA0036571	13	60609657	13	16559958	130538722	Backfat weight	QTL:1132
H3GA0036571	13	60609657	13	27210688	194995520	Fat area	QTL:5720	Breed:Duroc, Pietrain
H3GA0036571	13	60609657	13	58927444	130538722	Fat area percentage in carcass	QTL:18641	Breed:Duroc
H3GA0036571	13	60609657	13	18672597	97578060	intestinal fat weight	QTL:21265	Breed:Duroc, Erhualian
ALGA0070372	13	60676911	13	58927444	194995520	backfat at last rib	QTL:17784	Breed:Iberian, Meishan
ALGA0070372	13	60676911	13	16559958	67299272	backfat at last rib	QTL:16840	Breed:Meishan, Pietrain, Wild boar
ALGA0070372	13	60676911	13	16559958	130538722	Backfat weight	QTL:1132
ALGA0070372	13	60676911	13	27210688	194995520	Fat area	QTL:5720	Breed:Duroc, Pietrain
ALGA0070372	13	60676911	13	58927444	130538722	Fat area percentage in carcass	QTL:18641	Breed:Duroc
ALGA0070372	13	60676911	13	18672597	97578060	intestinal fat weight	QTL:21265	Breed:Duroc, Erhualian
ALGA0070387	13	60801744	13	58927444	194995520	backfat at last rib	QTL:17784	Breed:Iberian, Meishan
ALGA0070387	13	60801744	13	16559958	67299272	backfat at last rib	QTL:16840	Breed:Meishan, Pietrain, Wild boar
ALGA0070387	13	60801744	13	16559958	130538722	Backfat weight	QTL:1132
ALGA0070387	13	60801744	13	27210688	194995520	Fat area	QTL:5720	Breed:Duroc, Pietrain
ALGA0070387	13	60801744	13	58927444	130538722	Fat area percentage in carcass	QTL:18641	Breed:Duroc
ALGA0070387	13	60801744	13	18672597	97578060	intestinal fat weight	QTL:21265	Breed:Duroc, Erhualian
ALGA0070388	13	60807418	13	58927444	194995520	backfat at last rib	QTL:17784	Breed:Iberian, Meishan
ALGA0070388	13	60807418	13	16559958	67299272	backfat at last rib	QTL:16840	Breed:Meishan, Pietrain, Wild boar
ALGA0070388	13	60807418	13	16559958	130538722	Backfat weight	QTL:1132
ALGA0070388	13	60807418	13	27210688	194995520	Fat area	QTL:5720	Breed:Duroc, Pietrain
ALGA0070388	13	60807418	13	58927444	130538722	Fat area percentage in carcass	QTL:18641	Breed:Duroc
ALGA0070388	13	60807418	13	18672597	97578060	intestinal fat weight	QTL:21265	Breed:Duroc, Erhualian
ALGA0070390	13	61014675	13	58927444	194995520	backfat at last rib	QTL:17784	Breed:Iberian, Meishan
ALGA0070390	13	61014675	13	16559958	67299272	backfat at last rib	QTL:16840	Breed:Meishan, Pietrain, Wild boar
ALGA0070390	13	61014675	13	16559958	130538722	Backfat weight	QTL:1132
ALGA0070390	13	61014675	13	27210688	194995520	Fat area	QTL:5720	Breed:Duroc, Pietrain
ALGA0070390	13	61014675	13	58927444	130538722	Fat area percentage in carcass	QTL:18641	Breed:Duroc
ALGA0070390	13	61014675	13	18672597	97578060	intestinal fat weight	QTL:21265	Breed:Duroc, Erhualian
H3GA0036584	13	61069055	13	58927444	194995520	backfat at last rib	QTL:17784	Breed:Iberian, Meishan
H3GA0036584	13	61069055	13	16559958	67299272	backfat at last rib	QTL:16840	Breed:Meishan, Pietrain, Wild boar
H3GA0036584	13	61069055	13	16559958	130538722	Backfat weight	QTL:1132
H3GA0036584	13	61069055	13	27210688	194995520	Fat area	QTL:5720	Breed:Duroc, Pietrain
H3GA0036584	13	61069055	13	58927444	130538722	Fat area percentage in carcass	QTL:18641	Breed:Duroc
H3GA0036584	13	61069055	13	18672597	97578060	intestinal fat weight	QTL:21265	Breed:Duroc, Erhualian
DRGA0012453	13	61190858	13	58927444	194995520	backfat at last rib	QTL:17784	Breed:Iberian, Meishan
DRGA0012453	13	61190858	13	16559958	67299272	backfat at last rib	QTL:16840	Breed:Meishan, Pietrain, Wild boar
DRGA0012453	13	61190858	13	16559958	130538722	Backfat weight	QTL:1132
DRGA0012453	13	61190858	13	27210688	194995520	Fat area	QTL:5720	Breed:Duroc, Pietrain
DRGA0012453	13	61190858	13	58927444	130538722	Fat area percentage in carcass	QTL:18641	Breed:Duroc
DRGA0012453	13	61190858	13	18672597	97578060	intestinal fat weight	QTL:21265	Breed:Duroc, Erhualian
MARC0009388	13	61263202	13	58927444	194995520	backfat at last rib	QTL:17784	Breed:Iberian, Meishan
MARC0009388	13	61263202	13	16559958	67299272	backfat at last rib	QTL:16840	Breed:Meishan, Pietrain, Wild boar
MARC0009388	13	61263202	13	16559958	130538722	Backfat weight	QTL:1132
MARC0009388	13	61263202	13	27210688	194995520	Fat area	QTL:5720	Breed:Duroc, Pietrain
MARC0009388	13	61263202	13	58927444	130538722	Fat area percentage in carcass	QTL:18641	Breed:Duroc
MARC0009388	13	61263202	13	18672597	97578060	intestinal fat weight	QTL:21265	Breed:Duroc, Erhualian
ASGA0057792	13	61833288	13	58927444	194995520	backfat at last rib	QTL:17784	Breed:Iberian, Meishan
ASGA0057792	13	61833288	13	16559958	67299272	backfat at last rib	QTL:16840	Breed:Meishan, Pietrain, Wild boar
ASGA0057792	13	61833288	13	16559958	130538722	Backfat weight	QTL:1132
ASGA0057792	13	61833288	13	27210688	194995520	Fat area	QTL:5720	Breed:Duroc, Pietrain
ASGA0057792	13	61833288	13	58927444	130538722	Fat area percentage in carcass	QTL:18641	Breed:Duroc
ASGA0057792	13	61833288	13	18672597	97578060	intestinal fat weight	QTL:21265	Breed:Duroc, Erhualian
H3GA0036592	13	61883698	13	58927444	194995520	backfat at last rib	QTL:17784	Breed:Iberian, Meishan
H3GA0036592	13	61883698	13	16559958	67299272	backfat at last rib	QTL:16840	Breed:Meishan, Pietrain, Wild boar
H3GA0036592	13	61883698	13	16559958	130538722	Backfat weight	QTL:1132
H3GA0036592	13	61883698	13	27210688	194995520	Fat area	QTL:5720	Breed:Duroc, Pietrain
H3GA0036592	13	61883698	13	58927444	130538722	Fat area percentage in carcass	QTL:18641	Breed:Duroc
H3GA0036592	13	61883698	13	18672597	97578060	intestinal fat weight	QTL:21265	Breed:Duroc, Erhualian
ASGA0057789	13	61953632	13	58927444	194995520	backfat at last rib	QTL:17784	Breed:Iberian, Meishan
ASGA0057789	13	61953632	13	16559958	67299272	backfat at last rib	QTL:16840	Breed:Meishan, Pietrain, Wild boar
ASGA0057789	13	61953632	13	16559958	130538722	Backfat weight	QTL:1132
ASGA0057789	13	61953632	13	27210688	194995520	Fat area	QTL:5720	Breed:Duroc, Pietrain
ASGA0057789	13	61953632	13	58927444	130538722	Fat area percentage in carcass	QTL:18641	Breed:Duroc
ASGA0057789	13	61953632	13	18672597	97578060	intestinal fat weight	QTL:21265	Breed:Duroc, Erhualian
ASGA0088181	13	61982576	13	58927444	194995520	backfat at last rib	QTL:17784	Breed:Iberian, Meishan
ASGA0088181	13	61982576	13	16559958	67299272	backfat at last rib	QTL:16840	Breed:Meishan, Pietrain, Wild boar
ASGA0088181	13	61982576	13	16559958	130538722	Backfat weight	QTL:1132
ASGA0088181	13	61982576	13	27210688	194995520	Fat area	QTL:5720	Breed:Duroc, Pietrain
ASGA0088181	13	61982576	13	58927444	130538722	Fat area percentage in carcass	QTL:18641	Breed:Duroc
ASGA0088181	13	61982576	13	18672597	97578060	intestinal fat weight	QTL:21265	Breed:Duroc, Erhualian
ASGA0094034	13	62566678	13	58927444	194995520	backfat at last rib	QTL:17784	Breed:Iberian, Meishan
ASGA0094034	13	62566678	13	16559958	67299272	backfat at last rib	QTL:16840	Breed:Meishan, Pietrain, Wild boar
ASGA0094034	13	62566678	13	16559958	130538722	Backfat weight	QTL:1132
ASGA0094034	13	62566678	13	27210688	194995520	Fat area	QTL:5720	Breed:Duroc, Pietrain
ASGA0094034	13	62566678	13	58927444	130538722	Fat area percentage in carcass	QTL:18641	Breed:Duroc
ASGA0094034	13	62566678	13	18672597	97578060	intestinal fat weight	QTL:21265	Breed:Duroc, Erhualian
INRA0040299	13	62729066	13	58927444	194995520	backfat at last rib	QTL:17784	Breed:Iberian, Meishan
INRA0040299	13	62729066	13	16559958	67299272	backfat at last rib	QTL:16840	Breed:Meishan, Pietrain, Wild boar
INRA0040299	13	62729066	13	16559958	130538722	Backfat weight	QTL:1132
INRA0040299	13	62729066	13	27210688	194995520	Fat area	QTL:5720	Breed:Duroc, Pietrain
INRA0040299	13	62729066	13	58927444	130538722	Fat area percentage in carcass	QTL:18641	Breed:Duroc
INRA0040299	13	62729066	13	18672597	97578060	intestinal fat weight	QTL:21265	Breed:Duroc, Erhualian
CASI0004415	13	63368471	13	58927444	194995520	backfat at last rib	QTL:17784	Breed:Iberian, Meishan
CASI0004415	13	63368471	13	16559958	67299272	backfat at last rib	QTL:16840	Breed:Meishan, Pietrain, Wild boar
CASI0004415	13	63368471	13	16559958	130538722	Backfat weight	QTL:1132
CASI0004415	13	63368471	13	27210688	194995520	Fat area	QTL:5720	Breed:Duroc, Pietrain
CASI0004415	13	63368471	13	58927444	130538722	Fat area percentage in carcass	QTL:18641	Breed:Duroc
CASI0004415	13	63368471	13	18672597	97578060	intestinal fat weight	QTL:21265	Breed:Duroc, Erhualian
ALGA0112091	13	63470641	13	58927444	194995520	backfat at last rib	QTL:17784	Breed:Iberian, Meishan
ALGA0112091	13	63470641	13	16559958	67299272	backfat at last rib	QTL:16840	Breed:Meishan, Pietrain, Wild boar
ALGA0112091	13	63470641	13	16559958	130538722	Backfat weight	QTL:1132
ALGA0112091	13	63470641	13	27210688	194995520	Fat area	QTL:5720	Breed:Duroc, Pietrain
ALGA0112091	13	63470641	13	58927444	130538722	Fat area percentage in carcass	QTL:18641	Breed:Duroc
ALGA0112091	13	63470641	13	18672597	97578060	intestinal fat weight	QTL:21265	Breed:Duroc, Erhualian
ALGA0070440	13	63588824	13	58927444	194995520	backfat at last rib	QTL:17784	Breed:Iberian, Meishan
ALGA0070440	13	63588824	13	16559958	67299272	backfat at last rib	QTL:16840	Breed:Meishan, Pietrain, Wild boar
ALGA0070440	13	63588824	13	16559958	130538722	Backfat weight	QTL:1132
ALGA0070440	13	63588824	13	27210688	194995520	Fat area	QTL:5720	Breed:Duroc, Pietrain
ALGA0070440	13	63588824	13	58927444	130538722	Fat area percentage in carcass	QTL:18641	Breed:Duroc
ALGA0070440	13	63588824	13	18672597	97578060	intestinal fat weight	QTL:21265	Breed:Duroc, Erhualian
MARC0058763	13	63665779	13	58927444	194995520	backfat at last rib	QTL:17784	Breed:Iberian, Meishan
MARC0058763	13	63665779	13	16559958	67299272	backfat at last rib	QTL:16840	Breed:Meishan, Pietrain, Wild boar
MARC0058763	13	63665779	13	16559958	130538722	Backfat weight	QTL:1132
MARC0058763	13	63665779	13	27210688	194995520	Fat area	QTL:5720	Breed:Duroc, Pietrain
MARC0058763	13	63665779	13	58927444	130538722	Fat area percentage in carcass	QTL:18641	Breed:Duroc
MARC0058763	13	63665779	13	18672597	97578060	intestinal fat weight	QTL:21265	Breed:Duroc, Erhualian
ALGA0070472	13	64137647	13	58927444	194995520	backfat at last rib	QTL:17784	Breed:Iberian, Meishan
ALGA0070472	13	64137647	13	16559958	67299272	backfat at last rib	QTL:16840	Breed:Meishan, Pietrain, Wild boar
ALGA0070472	13	64137647	13	16559958	130538722	Backfat weight	QTL:1132
ALGA0070472	13	64137647	13	27210688	194995520	Fat area	QTL:5720	Breed:Duroc, Pietrain
ALGA0070472	13	64137647	13	58927444	130538722	Fat area percentage in carcass	QTL:18641	Breed:Duroc
ALGA0070472	13	64137647	13	18672597	97578060	intestinal fat weight	QTL:21265	Breed:Duroc, Erhualian
ALGA0070493	13	64933643	13	58927444	194995520	backfat at last rib	QTL:17784	Breed:Iberian, Meishan
ALGA0070493	13	64933643	13	16559958	67299272	backfat at last rib	QTL:16840	Breed:Meishan, Pietrain, Wild boar
ALGA0070493	13	64933643	13	16559958	130538722	Backfat weight	QTL:1132
ALGA0070493	13	64933643	13	27210688	194995520	Fat area	QTL:5720	Breed:Duroc, Pietrain
ALGA0070493	13	64933643	13	58927444	130538722	Fat area percentage in carcass	QTL:18641	Breed:Duroc
ALGA0070493	13	64933643	13	18672597	97578060	intestinal fat weight	QTL:21265	Breed:Duroc, Erhualian
DRGA0012487	13	64999793	13	58927444	194995520	backfat at last rib	QTL:17784	Breed:Iberian, Meishan
DRGA0012487	13	64999793	13	16559958	67299272	backfat at last rib	QTL:16840	Breed:Meishan, Pietrain, Wild boar
DRGA0012487	13	64999793	13	16559958	130538722	Backfat weight	QTL:1132
DRGA0012487	13	64999793	13	27210688	194995520	Fat area	QTL:5720	Breed:Duroc, Pietrain
DRGA0012487	13	64999793	13	58927444	130538722	Fat area percentage in carcass	QTL:18641	Breed:Duroc
DRGA0012487	13	64999793	13	18672597	97578060	intestinal fat weight	QTL:21265	Breed:Duroc, Erhualian
ASGA0057820	13	65041227	13	58927444	194995520	backfat at last rib	QTL:17784	Breed:Iberian, Meishan
ASGA0057820	13	65041227	13	16559958	67299272	backfat at last rib	QTL:16840	Breed:Meishan, Pietrain, Wild boar
ASGA0057820	13	65041227	13	16559958	130538722	Backfat weight	QTL:1132
ASGA0057820	13	65041227	13	27210688	194995520	Fat area	QTL:5720	Breed:Duroc, Pietrain
ASGA0057820	13	65041227	13	58927444	130538722	Fat area percentage in carcass	QTL:18641	Breed:Duroc
ASGA0057820	13	65041227	13	18672597	97578060	intestinal fat weight	QTL:21265	Breed:Duroc, Erhualian
ALGA0070505	13	65648865	13	58927444	194995520	backfat at last rib	QTL:17784	Breed:Iberian, Meishan
ALGA0070505	13	65648865	13	16559958	67299272	backfat at last rib	QTL:16840	Breed:Meishan, Pietrain, Wild boar
ALGA0070505	13	65648865	13	16559958	130538722	Backfat weight	QTL:1132
ALGA0070505	13	65648865	13	27210688	194995520	Fat area	QTL:5720	Breed:Duroc, Pietrain
ALGA0070505	13	65648865	13	58927444	130538722	Fat area percentage in carcass	QTL:18641	Breed:Duroc
ALGA0070505	13	65648865	13	18672597	97578060	intestinal fat weight	QTL:21265	Breed:Duroc, Erhualian
H3GA0036622	13	65952730	13	58927444	194995520	backfat at last rib	QTL:17784	Breed:Iberian, Meishan
H3GA0036622	13	65952730	13	16559958	67299272	backfat at last rib	QTL:16840	Breed:Meishan, Pietrain, Wild boar
H3GA0036622	13	65952730	13	16559958	130538722	Backfat weight	QTL:1132
H3GA0036622	13	65952730	13	27210688	194995520	Fat area	QTL:5720	Breed:Duroc, Pietrain
H3GA0036622	13	65952730	13	58927444	130538722	Fat area percentage in carcass	QTL:18641	Breed:Duroc
H3GA0036622	13	65952730	13	18672597	97578060	intestinal fat weight	QTL:21265	Breed:Duroc, Erhualian
ALGA0115138	13	66145615	13	58927444	194995520	backfat at last rib	QTL:17784	Breed:Iberian, Meishan
ALGA0115138	13	66145615	13	16559958	67299272	backfat at last rib	QTL:16840	Breed:Meishan, Pietrain, Wild boar
ALGA0115138	13	66145615	13	16559958	130538722	Backfat weight	QTL:1132
ALGA0115138	13	66145615	13	27210688	194995520	Fat area	QTL:5720	Breed:Duroc, Pietrain
ALGA0115138	13	66145615	13	58927444	130538722	Fat area percentage in carcass	QTL:18641	Breed:Duroc
ALGA0115138	13	66145615	13	18672597	97578060	intestinal fat weight	QTL:21265	Breed:Duroc, Erhualian
MARC0096215	13	66268000	13	58927444	194995520	backfat at last rib	QTL:17784	Breed:Iberian, Meishan
MARC0096215	13	66268000	13	16559958	67299272	backfat at last rib	QTL:16840	Breed:Meishan, Pietrain, Wild boar
MARC0096215	13	66268000	13	16559958	130538722	Backfat weight	QTL:1132
MARC0096215	13	66268000	13	27210688	194995520	Fat area	QTL:5720	Breed:Duroc, Pietrain
MARC0096215	13	66268000	13	58927444	130538722	Fat area percentage in carcass	QTL:18641	Breed:Duroc
MARC0096215	13	66268000	13	18672597	97578060	intestinal fat weight	QTL:21265	Breed:Duroc, Erhualian
MARC0077830	13	66315906	13	58927444	194995520	backfat at last rib	QTL:17784	Breed:Iberian, Meishan
MARC0077830	13	66315906	13	16559958	67299272	backfat at last rib	QTL:16840	Breed:Meishan, Pietrain, Wild boar
MARC0077830	13	66315906	13	16559958	130538722	Backfat weight	QTL:1132
MARC0077830	13	66315906	13	27210688	194995520	Fat area	QTL:5720	Breed:Duroc, Pietrain
MARC0077830	13	66315906	13	58927444	130538722	Fat area percentage in carcass	QTL:18641	Breed:Duroc
MARC0077830	13	66315906	13	18672597	97578060	intestinal fat weight	QTL:21265	Breed:Duroc, Erhualian
ALGA0070545	13	66348482	13	58927444	194995520	backfat at last rib	QTL:17784	Breed:Iberian, Meishan
ALGA0070545	13	66348482	13	16559958	67299272	backfat at last rib	QTL:16840	Breed:Meishan, Pietrain, Wild boar
ALGA0070545	13	66348482	13	16559958	130538722	Backfat weight	QTL:1132
ALGA0070545	13	66348482	13	27210688	194995520	Fat area	QTL:5720	Breed:Duroc, Pietrain
ALGA0070545	13	66348482	13	58927444	130538722	Fat area percentage in carcass	QTL:18641	Breed:Duroc
ALGA0070545	13	66348482	13	18672597	97578060	intestinal fat weight	QTL:21265	Breed:Duroc, Erhualian
ALGA0070557	13	66460974	13	58927444	194995520	backfat at last rib	QTL:17784	Breed:Iberian, Meishan
ALGA0070557	13	66460974	13	16559958	67299272	backfat at last rib	QTL:16840	Breed:Meishan, Pietrain, Wild boar
ALGA0070557	13	66460974	13	16559958	130538722	Backfat weight	QTL:1132
ALGA0070557	13	66460974	13	27210688	194995520	Fat area	QTL:5720	Breed:Duroc, Pietrain
ALGA0070557	13	66460974	13	58927444	130538722	Fat area percentage in carcass	QTL:18641	Breed:Duroc
ALGA0070557	13	66460974	13	18672597	97578060	intestinal fat weight	QTL:21265	Breed:Duroc, Erhualian
MARC0110081	13	66717995	13	58927444	194995520	backfat at last rib	QTL:17784	Breed:Iberian, Meishan
MARC0110081	13	66717995	13	16559958	67299272	backfat at last rib	QTL:16840	Breed:Meishan, Pietrain, Wild boar
MARC0110081	13	66717995	13	16559958	130538722	Backfat weight	QTL:1132
MARC0110081	13	66717995	13	27210688	194995520	Fat area	QTL:5720	Breed:Duroc, Pietrain
MARC0110081	13	66717995	13	58927444	130538722	Fat area percentage in carcass	QTL:18641	Breed:Duroc
MARC0110081	13	66717995	13	18672597	97578060	intestinal fat weight	QTL:21265	Breed:Duroc, Erhualian
ALGA0115612	13	67066590	13	58927444	194995520	backfat at last rib	QTL:17784	Breed:Iberian, Meishan
ALGA0115612	13	67066590	13	16559958	67299272	backfat at last rib	QTL:16840	Breed:Meishan, Pietrain, Wild boar
ALGA0115612	13	67066590	13	16559958	130538722	Backfat weight	QTL:1132
ALGA0115612	13	67066590	13	27210688	194995520	Fat area	QTL:5720	Breed:Duroc, Pietrain
ALGA0115612	13	67066590	13	58927444	130538722	Fat area percentage in carcass	QTL:18641	Breed:Duroc
ALGA0115612	13	67066590	13	18672597	97578060	intestinal fat weight	QTL:21265	Breed:Duroc, Erhualian
H3GA0036633	13	67214834	13	58927444	194995520	backfat at last rib	QTL:17784	Breed:Iberian, Meishan
H3GA0036633	13	67214834	13	16559958	67299272	backfat at last rib	QTL:16840	Breed:Meishan, Pietrain, Wild boar
H3GA0036633	13	67214834	13	16559958	130538722	Backfat weight	QTL:1132
H3GA0036633	13	67214834	13	27210688	194995520	Fat area	QTL:5720	Breed:Duroc, Pietrain
H3GA0036633	13	67214834	13	58927444	130538722	Fat area percentage in carcass	QTL:18641	Breed:Duroc
H3GA0036633	13	67214834	13	18672597	97578060	intestinal fat weight	QTL:21265	Breed:Duroc, Erhualian
MARC0094085	13	67289917	13	58927444	194995520	backfat at last rib	QTL:17784	Breed:Iberian, Meishan
MARC0094085	13	67289917	13	16559958	67299272	backfat at last rib	QTL:16840	Breed:Meishan, Pietrain, Wild boar
MARC0094085	13	67289917	13	16559958	130538722	Backfat weight	QTL:1132
MARC0094085	13	67289917	13	27210688	194995520	Fat area	QTL:5720	Breed:Duroc, Pietrain
MARC0094085	13	67289917	13	58927444	130538722	Fat area percentage in carcass	QTL:18641	Breed:Duroc
MARC0094085	13	67289917	13	18672597	97578060	intestinal fat weight	QTL:21265	Breed:Duroc, Erhualian
ALGA0070565	13	67303732	13	58927444	194995520	backfat at last rib	QTL:17784	Breed:Iberian, Meishan
ALGA0070565	13	67303732	13	16559958	130538722	Backfat weight	QTL:1132
ALGA0070565	13	67303732	13	27210688	194995520	Fat area	QTL:5720	Breed:Duroc, Pietrain
ALGA0070565	13	67303732	13	58927444	130538722	Fat area percentage in carcass	QTL:18641	Breed:Duroc
ALGA0070565	13	67303732	13	18672597	97578060	intestinal fat weight	QTL:21265	Breed:Duroc, Erhualian
H3GA0036644	13	67397487	13	58927444	194995520	backfat at last rib	QTL:17784	Breed:Iberian, Meishan
H3GA0036644	13	67397487	13	16559958	130538722	Backfat weight	QTL:1132
H3GA0036644	13	67397487	13	27210688	194995520	Fat area	QTL:5720	Breed:Duroc, Pietrain
H3GA0036644	13	67397487	13	58927444	130538722	Fat area percentage in carcass	QTL:18641	Breed:Duroc
H3GA0036644	13	67397487	13	18672597	97578060	intestinal fat weight	QTL:21265	Breed:Duroc, Erhualian
ASGA0057864	13	67439574	13	58927444	194995520	backfat at last rib	QTL:17784	Breed:Iberian, Meishan
ASGA0057864	13	67439574	13	16559958	130538722	Backfat weight	QTL:1132
ASGA0057864	13	67439574	13	27210688	194995520	Fat area	QTL:5720	Breed:Duroc, Pietrain
ASGA0057864	13	67439574	13	58927444	130538722	Fat area percentage in carcass	QTL:18641	Breed:Duroc
ASGA0057864	13	67439574	13	18672597	97578060	intestinal fat weight	QTL:21265	Breed:Duroc, Erhualian
ALGA0070577	13	67677342	13	67467680	68054926	Intramuscular fat content	QTL:16984	Breed:Duroc
ALGA0070577	13	67677342	13	58927444	194995520	backfat at last rib	QTL:17784	Breed:Iberian, Meishan
ALGA0070577	13	67677342	13	16559958	130538722	Backfat weight	QTL:1132
ALGA0070577	13	67677342	13	27210688	194995520	Fat area	QTL:5720	Breed:Duroc, Pietrain
ALGA0070577	13	67677342	13	58927444	130538722	Fat area percentage in carcass	QTL:18641	Breed:Duroc
ALGA0070577	13	67677342	13	18672597	97578060	intestinal fat weight	QTL:21265	Breed:Duroc, Erhualian
ALGA0070579	13	67764217	13	67467680	68054926	Intramuscular fat content	QTL:16984	Breed:Duroc
ALGA0070579	13	67764217	13	58927444	194995520	backfat at last rib	QTL:17784	Breed:Iberian, Meishan
ALGA0070579	13	67764217	13	16559958	130538722	Backfat weight	QTL:1132
ALGA0070579	13	67764217	13	27210688	194995520	Fat area	QTL:5720	Breed:Duroc, Pietrain
ALGA0070579	13	67764217	13	58927444	130538722	Fat area percentage in carcass	QTL:18641	Breed:Duroc
ALGA0070579	13	67764217	13	18672597	97578060	intestinal fat weight	QTL:21265	Breed:Duroc, Erhualian
ALGA0070583	13	67822598	13	67467680	68054926	Intramuscular fat content	QTL:16984	Breed:Duroc
ALGA0070583	13	67822598	13	58927444	194995520	backfat at last rib	QTL:17784	Breed:Iberian, Meishan
ALGA0070583	13	67822598	13	16559958	130538722	Backfat weight	QTL:1132
ALGA0070583	13	67822598	13	27210688	194995520	Fat area	QTL:5720	Breed:Duroc, Pietrain
ALGA0070583	13	67822598	13	58927444	130538722	Fat area percentage in carcass	QTL:18641	Breed:Duroc
ALGA0070583	13	67822598	13	18672597	97578060	intestinal fat weight	QTL:21265	Breed:Duroc, Erhualian
DRGA0012516	13	67918828	13	67467680	68054926	Intramuscular fat content	QTL:16984	Breed:Duroc
DRGA0012516	13	67918828	13	58927444	194995520	backfat at last rib	QTL:17784	Breed:Iberian, Meishan
DRGA0012516	13	67918828	13	16559958	130538722	Backfat weight	QTL:1132
DRGA0012516	13	67918828	13	27210688	194995520	Fat area	QTL:5720	Breed:Duroc, Pietrain
DRGA0012516	13	67918828	13	58927444	130538722	Fat area percentage in carcass	QTL:18641	Breed:Duroc
DRGA0012516	13	67918828	13	18672597	97578060	intestinal fat weight	QTL:21265	Breed:Duroc, Erhualian
MARC0016713	13	68100531	13	58927444	194995520	backfat at last rib	QTL:17784	Breed:Iberian, Meishan
MARC0016713	13	68100531	13	16559958	130538722	Backfat weight	QTL:1132
MARC0016713	13	68100531	13	27210688	194995520	Fat area	QTL:5720	Breed:Duroc, Pietrain
MARC0016713	13	68100531	13	58927444	130538722	Fat area percentage in carcass	QTL:18641	Breed:Duroc
MARC0016713	13	68100531	13	18672597	97578060	intestinal fat weight	QTL:21265	Breed:Duroc, Erhualian
ALGA0070595	13	68151441	13	58927444	194995520	backfat at last rib	QTL:17784	Breed:Iberian, Meishan
ALGA0070595	13	68151441	13	16559958	130538722	Backfat weight	QTL:1132
ALGA0070595	13	68151441	13	27210688	194995520	Fat area	QTL:5720	Breed:Duroc, Pietrain
ALGA0070595	13	68151441	13	58927444	130538722	Fat area percentage in carcass	QTL:18641	Breed:Duroc
ALGA0070595	13	68151441	13	18672597	97578060	intestinal fat weight	QTL:21265	Breed:Duroc, Erhualian
ALGA0070608	13	68207174	13	58927444	194995520	backfat at last rib	QTL:17784	Breed:Iberian, Meishan
ALGA0070608	13	68207174	13	16559958	130538722	Backfat weight	QTL:1132
ALGA0070608	13	68207174	13	27210688	194995520	Fat area	QTL:5720	Breed:Duroc, Pietrain
ALGA0070608	13	68207174	13	58927444	130538722	Fat area percentage in carcass	QTL:18641	Breed:Duroc
ALGA0070608	13	68207174	13	18672597	97578060	intestinal fat weight	QTL:21265	Breed:Duroc, Erhualian
ALGA0070612	13	68279611	13	58927444	194995520	backfat at last rib	QTL:17784	Breed:Iberian, Meishan
ALGA0070612	13	68279611	13	16559958	130538722	Backfat weight	QTL:1132
ALGA0070612	13	68279611	13	27210688	194995520	Fat area	QTL:5720	Breed:Duroc, Pietrain
ALGA0070612	13	68279611	13	58927444	130538722	Fat area percentage in carcass	QTL:18641	Breed:Duroc
ALGA0070612	13	68279611	13	18672597	97578060	intestinal fat weight	QTL:21265	Breed:Duroc, Erhualian
DRGA0012520	13	68402608	13	58927444	194995520	backfat at last rib	QTL:17784	Breed:Iberian, Meishan
DRGA0012520	13	68402608	13	16559958	130538722	Backfat weight	QTL:1132
DRGA0012520	13	68402608	13	27210688	194995520	Fat area	QTL:5720	Breed:Duroc, Pietrain
DRGA0012520	13	68402608	13	58927444	130538722	Fat area percentage in carcass	QTL:18641	Breed:Duroc
DRGA0012520	13	68402608	13	18672597	97578060	intestinal fat weight	QTL:21265	Breed:Duroc, Erhualian
ALGA0070619	13	68529027	13	58927444	194995520	backfat at last rib	QTL:17784	Breed:Iberian, Meishan
ALGA0070619	13	68529027	13	16559958	130538722	Backfat weight	QTL:1132
ALGA0070619	13	68529027	13	27210688	194995520	Fat area	QTL:5720	Breed:Duroc, Pietrain
ALGA0070619	13	68529027	13	58927444	130538722	Fat area percentage in carcass	QTL:18641	Breed:Duroc
ALGA0070619	13	68529027	13	18672597	97578060	intestinal fat weight	QTL:21265	Breed:Duroc, Erhualian
ALGA0109826	13	68552642	13	58927444	194995520	backfat at last rib	QTL:17784	Breed:Iberian, Meishan
ALGA0109826	13	68552642	13	16559958	130538722	Backfat weight	QTL:1132
ALGA0109826	13	68552642	13	27210688	194995520	Fat area	QTL:5720	Breed:Duroc, Pietrain
ALGA0109826	13	68552642	13	58927444	130538722	Fat area percentage in carcass	QTL:18641	Breed:Duroc
ALGA0109826	13	68552642	13	18672597	97578060	intestinal fat weight	QTL:21265	Breed:Duroc, Erhualian
DRGA0012530	13	69671505	13	58927444	194995520	backfat at last rib	QTL:17784	Breed:Iberian, Meishan
DRGA0012530	13	69671505	13	16559958	130538722	Backfat weight	QTL:1132
DRGA0012530	13	69671505	13	27210688	194995520	Fat area	QTL:5720	Breed:Duroc, Pietrain
DRGA0012530	13	69671505	13	58927444	130538722	Fat area percentage in carcass	QTL:18641	Breed:Duroc
DRGA0012530	13	69671505	13	18672597	97578060	intestinal fat weight	QTL:21265	Breed:Duroc, Erhualian
MARC0080856	13	70349883	13	58927444	194995520	backfat at last rib	QTL:17784	Breed:Iberian, Meishan
MARC0080856	13	70349883	13	16559958	130538722	Backfat weight	QTL:1132
MARC0080856	13	70349883	13	27210688	194995520	Fat area	QTL:5720	Breed:Duroc, Pietrain
MARC0080856	13	70349883	13	58927444	130538722	Fat area percentage in carcass	QTL:18641	Breed:Duroc
MARC0080856	13	70349883	13	18672597	97578060	intestinal fat weight	QTL:21265	Breed:Duroc, Erhualian
ALGA0070645	13	70563982	13	58927444	194995520	backfat at last rib	QTL:17784	Breed:Iberian, Meishan
ALGA0070645	13	70563982	13	16559958	130538722	Backfat weight	QTL:1132
ALGA0070645	13	70563982	13	27210688	194995520	Fat area	QTL:5720	Breed:Duroc, Pietrain
ALGA0070645	13	70563982	13	58927444	130538722	Fat area percentage in carcass	QTL:18641	Breed:Duroc
ALGA0070645	13	70563982	13	18672597	97578060	intestinal fat weight	QTL:21265	Breed:Duroc, Erhualian
DRGA0012562	13	71601046	13	58927444	194995520	backfat at last rib	QTL:17784	Breed:Iberian, Meishan
DRGA0012562	13	71601046	13	16559958	130538722	Backfat weight	QTL:1132
DRGA0012562	13	71601046	13	27210688	194995520	Fat area	QTL:5720	Breed:Duroc, Pietrain
DRGA0012562	13	71601046	13	58927444	130538722	Fat area percentage in carcass	QTL:18641	Breed:Duroc
DRGA0012562	13	71601046	13	18672597	97578060	intestinal fat weight	QTL:21265	Breed:Duroc, Erhualian
ASGA0057937	13	71634446	13	58927444	194995520	backfat at last rib	QTL:17784	Breed:Iberian, Meishan
ASGA0057937	13	71634446	13	16559958	130538722	Backfat weight	QTL:1132
ASGA0057937	13	71634446	13	27210688	194995520	Fat area	QTL:5720	Breed:Duroc, Pietrain
ASGA0057937	13	71634446	13	58927444	130538722	Fat area percentage in carcass	QTL:18641	Breed:Duroc
ASGA0057937	13	71634446	13	18672597	97578060	intestinal fat weight	QTL:21265	Breed:Duroc, Erhualian
ASGA0057936	13	71661735	13	58927444	194995520	backfat at last rib	QTL:17784	Breed:Iberian, Meishan
ASGA0057936	13	71661735	13	16559958	130538722	Backfat weight	QTL:1132
ASGA0057936	13	71661735	13	27210688	194995520	Fat area	QTL:5720	Breed:Duroc, Pietrain
ASGA0057936	13	71661735	13	58927444	130538722	Fat area percentage in carcass	QTL:18641	Breed:Duroc
ASGA0057936	13	71661735	13	18672597	97578060	intestinal fat weight	QTL:21265	Breed:Duroc, Erhualian
ALGA0070705	13	72217472	13	58927444	194995520	backfat at last rib	QTL:17784	Breed:Iberian, Meishan
ALGA0070705	13	72217472	13	16559958	130538722	Backfat weight	QTL:1132
ALGA0070705	13	72217472	13	27210688	194995520	Fat area	QTL:5720	Breed:Duroc, Pietrain
ALGA0070705	13	72217472	13	58927444	130538722	Fat area percentage in carcass	QTL:18641	Breed:Duroc
ALGA0070705	13	72217472	13	18672597	97578060	intestinal fat weight	QTL:21265	Breed:Duroc, Erhualian
ASGA0057964	13	72277882	13	58927444	194995520	backfat at last rib	QTL:17784	Breed:Iberian, Meishan
ASGA0057964	13	72277882	13	16559958	130538722	Backfat weight	QTL:1132
ASGA0057964	13	72277882	13	27210688	194995520	Fat area	QTL:5720	Breed:Duroc, Pietrain
ASGA0057964	13	72277882	13	58927444	130538722	Fat area percentage in carcass	QTL:18641	Breed:Duroc
ASGA0057964	13	72277882	13	18672597	97578060	intestinal fat weight	QTL:21265	Breed:Duroc, Erhualian
MARC0052393	13	72320984	13	58927444	194995520	backfat at last rib	QTL:17784	Breed:Iberian, Meishan
MARC0052393	13	72320984	13	16559958	130538722	Backfat weight	QTL:1132
MARC0052393	13	72320984	13	27210688	194995520	Fat area	QTL:5720	Breed:Duroc, Pietrain
MARC0052393	13	72320984	13	58927444	130538722	Fat area percentage in carcass	QTL:18641	Breed:Duroc
MARC0052393	13	72320984	13	18672597	97578060	intestinal fat weight	QTL:21265	Breed:Duroc, Erhualian
MARC0015967	13	72517319	13	58927444	194995520	backfat at last rib	QTL:17784	Breed:Iberian, Meishan
MARC0015967	13	72517319	13	16559958	130538722	Backfat weight	QTL:1132
MARC0015967	13	72517319	13	27210688	194995520	Fat area	QTL:5720	Breed:Duroc, Pietrain
MARC0015967	13	72517319	13	58927444	130538722	Fat area percentage in carcass	QTL:18641	Breed:Duroc
MARC0015967	13	72517319	13	18672597	97578060	intestinal fat weight	QTL:21265	Breed:Duroc, Erhualian
ALGA0115717	13	72572816	13	58927444	194995520	backfat at last rib	QTL:17784	Breed:Iberian, Meishan
ALGA0115717	13	72572816	13	16559958	130538722	Backfat weight	QTL:1132
ALGA0115717	13	72572816	13	27210688	194995520	Fat area	QTL:5720	Breed:Duroc, Pietrain
ALGA0115717	13	72572816	13	58927444	130538722	Fat area percentage in carcass	QTL:18641	Breed:Duroc
ALGA0115717	13	72572816	13	18672597	97578060	intestinal fat weight	QTL:21265	Breed:Duroc, Erhualian
MARC0033394	13	72574306	13	58927444	194995520	backfat at last rib	QTL:17784	Breed:Iberian, Meishan
MARC0033394	13	72574306	13	16559958	130538722	Backfat weight	QTL:1132
MARC0033394	13	72574306	13	27210688	194995520	Fat area	QTL:5720	Breed:Duroc, Pietrain
MARC0033394	13	72574306	13	58927444	130538722	Fat area percentage in carcass	QTL:18641	Breed:Duroc
MARC0033394	13	72574306	13	18672597	97578060	intestinal fat weight	QTL:21265	Breed:Duroc, Erhualian
H3GA0036693	13	72895609	13	58927444	194995520	backfat at last rib	QTL:17784	Breed:Iberian, Meishan
H3GA0036693	13	72895609	13	16559958	130538722	Backfat weight	QTL:1132
H3GA0036693	13	72895609	13	27210688	194995520	Fat area	QTL:5720	Breed:Duroc, Pietrain
H3GA0036693	13	72895609	13	58927444	130538722	Fat area percentage in carcass	QTL:18641	Breed:Duroc
H3GA0036693	13	72895609	13	18672597	97578060	intestinal fat weight	QTL:21265	Breed:Duroc, Erhualian
ALGA0070709	13	72975884	13	58927444	194995520	backfat at last rib	QTL:17784	Breed:Iberian, Meishan
ALGA0070709	13	72975884	13	16559958	130538722	Backfat weight	QTL:1132
ALGA0070709	13	72975884	13	27210688	194995520	Fat area	QTL:5720	Breed:Duroc, Pietrain
ALGA0070709	13	72975884	13	58927444	130538722	Fat area percentage in carcass	QTL:18641	Breed:Duroc
ALGA0070709	13	72975884	13	18672597	97578060	intestinal fat weight	QTL:21265	Breed:Duroc, Erhualian
ALGA0070717	13	73058596	13	58927444	194995520	backfat at last rib	QTL:17784	Breed:Iberian, Meishan
ALGA0070717	13	73058596	13	16559958	130538722	Backfat weight	QTL:1132
ALGA0070717	13	73058596	13	27210688	194995520	Fat area	QTL:5720	Breed:Duroc, Pietrain
ALGA0070717	13	73058596	13	58927444	130538722	Fat area percentage in carcass	QTL:18641	Breed:Duroc
ALGA0070717	13	73058596	13	18672597	97578060	intestinal fat weight	QTL:21265	Breed:Duroc, Erhualian
ASGA0057975	13	73107395	13	58927444	194995520	backfat at last rib	QTL:17784	Breed:Iberian, Meishan
ASGA0057975	13	73107395	13	16559958	130538722	Backfat weight	QTL:1132
ASGA0057975	13	73107395	13	27210688	194995520	Fat area	QTL:5720	Breed:Duroc, Pietrain
ASGA0057975	13	73107395	13	58927444	130538722	Fat area percentage in carcass	QTL:18641	Breed:Duroc
ASGA0057975	13	73107395	13	18672597	97578060	intestinal fat weight	QTL:21265	Breed:Duroc, Erhualian
MARC0037089	13	73121216	13	58927444	194995520	backfat at last rib	QTL:17784	Breed:Iberian, Meishan
MARC0037089	13	73121216	13	16559958	130538722	Backfat weight	QTL:1132
MARC0037089	13	73121216	13	27210688	194995520	Fat area	QTL:5720	Breed:Duroc, Pietrain
MARC0037089	13	73121216	13	58927444	130538722	Fat area percentage in carcass	QTL:18641	Breed:Duroc
MARC0037089	13	73121216	13	18672597	97578060	intestinal fat weight	QTL:21265	Breed:Duroc, Erhualian
DIAS0000744	13	73139546	13	58927444	194995520	backfat at last rib	QTL:17784	Breed:Iberian, Meishan
DIAS0000744	13	73139546	13	16559958	130538722	Backfat weight	QTL:1132
DIAS0000744	13	73139546	13	27210688	194995520	Fat area	QTL:5720	Breed:Duroc, Pietrain
DIAS0000744	13	73139546	13	58927444	130538722	Fat area percentage in carcass	QTL:18641	Breed:Duroc
DIAS0000744	13	73139546	13	18672597	97578060	intestinal fat weight	QTL:21265	Breed:Duroc, Erhualian
ALGA0070727	13	73179575	13	58927444	194995520	backfat at last rib	QTL:17784	Breed:Iberian, Meishan
ALGA0070727	13	73179575	13	16559958	130538722	Backfat weight	QTL:1132
ALGA0070727	13	73179575	13	27210688	194995520	Fat area	QTL:5720	Breed:Duroc, Pietrain
ALGA0070727	13	73179575	13	58927444	130538722	Fat area percentage in carcass	QTL:18641	Breed:Duroc
ALGA0070727	13	73179575	13	18672597	97578060	intestinal fat weight	QTL:21265	Breed:Duroc, Erhualian
ALGA0070736	13	73342777	13	58927444	194995520	backfat at last rib	QTL:17784	Breed:Iberian, Meishan
ALGA0070736	13	73342777	13	16559958	130538722	Backfat weight	QTL:1132
ALGA0070736	13	73342777	13	27210688	194995520	Fat area	QTL:5720	Breed:Duroc, Pietrain
ALGA0070736	13	73342777	13	58927444	130538722	Fat area percentage in carcass	QTL:18641	Breed:Duroc
ALGA0070736	13	73342777	13	18672597	97578060	intestinal fat weight	QTL:21265	Breed:Duroc, Erhualian
ALGA0070746	13	73529988	13	58927444	194995520	backfat at last rib	QTL:17784	Breed:Iberian, Meishan
ALGA0070746	13	73529988	13	16559958	130538722	Backfat weight	QTL:1132
ALGA0070746	13	73529988	13	27210688	194995520	Fat area	QTL:5720	Breed:Duroc, Pietrain
ALGA0070746	13	73529988	13	58927444	130538722	Fat area percentage in carcass	QTL:18641	Breed:Duroc
ALGA0070746	13	73529988	13	18672597	97578060	intestinal fat weight	QTL:21265	Breed:Duroc, Erhualian
DBKK0000291	13	73562335	13	58927444	194995520	backfat at last rib	QTL:17784	Breed:Iberian, Meishan
DBKK0000291	13	73562335	13	16559958	130538722	Backfat weight	QTL:1132
DBKK0000291	13	73562335	13	27210688	194995520	Fat area	QTL:5720	Breed:Duroc, Pietrain
DBKK0000291	13	73562335	13	58927444	130538722	Fat area percentage in carcass	QTL:18641	Breed:Duroc
DBKK0000291	13	73562335	13	18672597	97578060	intestinal fat weight	QTL:21265	Breed:Duroc, Erhualian
MARC0008575	13	73609814	13	58927444	194995520	backfat at last rib	QTL:17784	Breed:Iberian, Meishan
MARC0008575	13	73609814	13	16559958	130538722	Backfat weight	QTL:1132
MARC0008575	13	73609814	13	27210688	194995520	Fat area	QTL:5720	Breed:Duroc, Pietrain
MARC0008575	13	73609814	13	58927444	130538722	Fat area percentage in carcass	QTL:18641	Breed:Duroc
MARC0008575	13	73609814	13	18672597	97578060	intestinal fat weight	QTL:21265	Breed:Duroc, Erhualian
ASGA0057995	13	73749480	13	58927444	194995520	backfat at last rib	QTL:17784	Breed:Iberian, Meishan
ASGA0057995	13	73749480	13	16559958	130538722	Backfat weight	QTL:1132
ASGA0057995	13	73749480	13	27210688	194995520	Fat area	QTL:5720	Breed:Duroc, Pietrain
ASGA0057995	13	73749480	13	58927444	130538722	Fat area percentage in carcass	QTL:18641	Breed:Duroc
ASGA0057995	13	73749480	13	18672597	97578060	intestinal fat weight	QTL:21265	Breed:Duroc, Erhualian
H3GA0036725	13	73807719	13	58927444	194995520	backfat at last rib	QTL:17784	Breed:Iberian, Meishan
H3GA0036725	13	73807719	13	16559958	130538722	Backfat weight	QTL:1132
H3GA0036725	13	73807719	13	27210688	194995520	Fat area	QTL:5720	Breed:Duroc, Pietrain
H3GA0036725	13	73807719	13	58927444	130538722	Fat area percentage in carcass	QTL:18641	Breed:Duroc
H3GA0036725	13	73807719	13	18672597	97578060	intestinal fat weight	QTL:21265	Breed:Duroc, Erhualian
ALGA0111894	13	73955342	13	58927444	194995520	backfat at last rib	QTL:17784	Breed:Iberian, Meishan
ALGA0111894	13	73955342	13	16559958	130538722	Backfat weight	QTL:1132
ALGA0111894	13	73955342	13	27210688	194995520	Fat area	QTL:5720	Breed:Duroc, Pietrain
ALGA0111894	13	73955342	13	58927444	130538722	Fat area percentage in carcass	QTL:18641	Breed:Duroc
ALGA0111894	13	73955342	13	18672597	97578060	intestinal fat weight	QTL:21265	Breed:Duroc, Erhualian
MARC0095999	13	73959641	13	58927444	194995520	backfat at last rib	QTL:17784	Breed:Iberian, Meishan
MARC0095999	13	73959641	13	16559958	130538722	Backfat weight	QTL:1132
MARC0095999	13	73959641	13	27210688	194995520	Fat area	QTL:5720	Breed:Duroc, Pietrain
MARC0095999	13	73959641	13	58927444	130538722	Fat area percentage in carcass	QTL:18641	Breed:Duroc
MARC0095999	13	73959641	13	18672597	97578060	intestinal fat weight	QTL:21265	Breed:Duroc, Erhualian
H3GA0055439	13	74216361	13	58927444	194995520	backfat at last rib	QTL:17784	Breed:Iberian, Meishan
H3GA0055439	13	74216361	13	16559958	130538722	Backfat weight	QTL:1132
H3GA0055439	13	74216361	13	27210688	194995520	Fat area	QTL:5720	Breed:Duroc, Pietrain
H3GA0055439	13	74216361	13	58927444	130538722	Fat area percentage in carcass	QTL:18641	Breed:Duroc
H3GA0055439	13	74216361	13	18672597	97578060	intestinal fat weight	QTL:21265	Breed:Duroc, Erhualian
MARC0002358	13	74223192	13	58927444	194995520	backfat at last rib	QTL:17784	Breed:Iberian, Meishan
MARC0002358	13	74223192	13	16559958	130538722	Backfat weight	QTL:1132
MARC0002358	13	74223192	13	27210688	194995520	Fat area	QTL:5720	Breed:Duroc, Pietrain
MARC0002358	13	74223192	13	58927444	130538722	Fat area percentage in carcass	QTL:18641	Breed:Duroc
MARC0002358	13	74223192	13	18672597	97578060	intestinal fat weight	QTL:21265	Breed:Duroc, Erhualian
MARC0031633	13	74237321	13	58927444	194995520	backfat at last rib	QTL:17784	Breed:Iberian, Meishan
MARC0031633	13	74237321	13	16559958	130538722	Backfat weight	QTL:1132
MARC0031633	13	74237321	13	27210688	194995520	Fat area	QTL:5720	Breed:Duroc, Pietrain
MARC0031633	13	74237321	13	58927444	130538722	Fat area percentage in carcass	QTL:18641	Breed:Duroc
MARC0031633	13	74237321	13	18672597	97578060	intestinal fat weight	QTL:21265	Breed:Duroc, Erhualian
ALGA0070780	13	74352053	13	58927444	194995520	backfat at last rib	QTL:17784	Breed:Iberian, Meishan
ALGA0070780	13	74352053	13	16559958	130538722	Backfat weight	QTL:1132
ALGA0070780	13	74352053	13	27210688	194995520	Fat area	QTL:5720	Breed:Duroc, Pietrain
ALGA0070780	13	74352053	13	58927444	130538722	Fat area percentage in carcass	QTL:18641	Breed:Duroc
ALGA0070780	13	74352053	13	18672597	97578060	intestinal fat weight	QTL:21265	Breed:Duroc, Erhualian
ALGA0070777	13	74364519	13	58927444	194995520	backfat at last rib	QTL:17784	Breed:Iberian, Meishan
ALGA0070777	13	74364519	13	16559958	130538722	Backfat weight	QTL:1132
ALGA0070777	13	74364519	13	27210688	194995520	Fat area	QTL:5720	Breed:Duroc, Pietrain
ALGA0070777	13	74364519	13	58927444	130538722	Fat area percentage in carcass	QTL:18641	Breed:Duroc
ALGA0070777	13	74364519	13	18672597	97578060	intestinal fat weight	QTL:21265	Breed:Duroc, Erhualian
MARC0046095	13	74382805	13	58927444	194995520	backfat at last rib	QTL:17784	Breed:Iberian, Meishan
MARC0046095	13	74382805	13	16559958	130538722	Backfat weight	QTL:1132
MARC0046095	13	74382805	13	27210688	194995520	Fat area	QTL:5720	Breed:Duroc, Pietrain
MARC0046095	13	74382805	13	58927444	130538722	Fat area percentage in carcass	QTL:18641	Breed:Duroc
MARC0046095	13	74382805	13	18672597	97578060	intestinal fat weight	QTL:21265	Breed:Duroc, Erhualian
ASGA0058022	13	74464820	13	58927444	194995520	backfat at last rib	QTL:17784	Breed:Iberian, Meishan
ASGA0058022	13	74464820	13	16559958	130538722	Backfat weight	QTL:1132
ASGA0058022	13	74464820	13	27210688	194995520	Fat area	QTL:5720	Breed:Duroc, Pietrain
ASGA0058022	13	74464820	13	58927444	130538722	Fat area percentage in carcass	QTL:18641	Breed:Duroc
ASGA0058022	13	74464820	13	18672597	97578060	intestinal fat weight	QTL:21265	Breed:Duroc, Erhualian
ASGA0058016	13	74494405	13	58927444	194995520	backfat at last rib	QTL:17784	Breed:Iberian, Meishan
ASGA0058016	13	74494405	13	16559958	130538722	Backfat weight	QTL:1132
ASGA0058016	13	74494405	13	27210688	194995520	Fat area	QTL:5720	Breed:Duroc, Pietrain
ASGA0058016	13	74494405	13	58927444	130538722	Fat area percentage in carcass	QTL:18641	Breed:Duroc
ASGA0058016	13	74494405	13	18672597	97578060	intestinal fat weight	QTL:21265	Breed:Duroc, Erhualian
ALGA0070775	13	74564714	13	58927444	194995520	backfat at last rib	QTL:17784	Breed:Iberian, Meishan
ALGA0070775	13	74564714	13	16559958	130538722	Backfat weight	QTL:1132
ALGA0070775	13	74564714	13	27210688	194995520	Fat area	QTL:5720	Breed:Duroc, Pietrain
ALGA0070775	13	74564714	13	58927444	130538722	Fat area percentage in carcass	QTL:18641	Breed:Duroc
ALGA0070775	13	74564714	13	18672597	97578060	intestinal fat weight	QTL:21265	Breed:Duroc, Erhualian
SIRI0000901	13	74679000	13	58927444	194995520	backfat at last rib	QTL:17784	Breed:Iberian, Meishan
SIRI0000901	13	74679000	13	16559958	130538722	Backfat weight	QTL:1132
SIRI0000901	13	74679000	13	27210688	194995520	Fat area	QTL:5720	Breed:Duroc, Pietrain
SIRI0000901	13	74679000	13	58927444	130538722	Fat area percentage in carcass	QTL:18641	Breed:Duroc
SIRI0000901	13	74679000	13	18672597	97578060	intestinal fat weight	QTL:21265	Breed:Duroc, Erhualian
ASGA0058032	13	75066887	13	58927444	194995520	backfat at last rib	QTL:17784	Breed:Iberian, Meishan
ASGA0058032	13	75066887	13	16559958	130538722	Backfat weight	QTL:1132
ASGA0058032	13	75066887	13	27210688	194995520	Fat area	QTL:5720	Breed:Duroc, Pietrain
ASGA0058032	13	75066887	13	58927444	130538722	Fat area percentage in carcass	QTL:18641	Breed:Duroc
ASGA0058032	13	75066887	13	18672597	97578060	intestinal fat weight	QTL:21265	Breed:Duroc, Erhualian
ALGA0070790	13	75084617	13	58927444	194995520	backfat at last rib	QTL:17784	Breed:Iberian, Meishan
ALGA0070790	13	75084617	13	16559958	130538722	Backfat weight	QTL:1132
ALGA0070790	13	75084617	13	27210688	194995520	Fat area	QTL:5720	Breed:Duroc, Pietrain
ALGA0070790	13	75084617	13	58927444	130538722	Fat area percentage in carcass	QTL:18641	Breed:Duroc
ALGA0070790	13	75084617	13	18672597	97578060	intestinal fat weight	QTL:21265	Breed:Duroc, Erhualian
MARC0019179	13	75098682	13	58927444	194995520	backfat at last rib	QTL:17784	Breed:Iberian, Meishan
MARC0019179	13	75098682	13	16559958	130538722	Backfat weight	QTL:1132
MARC0019179	13	75098682	13	27210688	194995520	Fat area	QTL:5720	Breed:Duroc, Pietrain
MARC0019179	13	75098682	13	58927444	130538722	Fat area percentage in carcass	QTL:18641	Breed:Duroc
MARC0019179	13	75098682	13	18672597	97578060	intestinal fat weight	QTL:21265	Breed:Duroc, Erhualian
ALGA0070793	13	75170684	13	58927444	194995520	backfat at last rib	QTL:17784	Breed:Iberian, Meishan
ALGA0070793	13	75170684	13	16559958	130538722	Backfat weight	QTL:1132
ALGA0070793	13	75170684	13	27210688	194995520	Fat area	QTL:5720	Breed:Duroc, Pietrain
ALGA0070793	13	75170684	13	58927444	130538722	Fat area percentage in carcass	QTL:18641	Breed:Duroc
ALGA0070793	13	75170684	13	18672597	97578060	intestinal fat weight	QTL:21265	Breed:Duroc, Erhualian
ASGA0058030	13	75263496	13	58927444	194995520	backfat at last rib	QTL:17784	Breed:Iberian, Meishan
ASGA0058030	13	75263496	13	16559958	130538722	Backfat weight	QTL:1132
ASGA0058030	13	75263496	13	27210688	194995520	Fat area	QTL:5720	Breed:Duroc, Pietrain
ASGA0058030	13	75263496	13	58927444	130538722	Fat area percentage in carcass	QTL:18641	Breed:Duroc
ASGA0058030	13	75263496	13	18672597	97578060	intestinal fat weight	QTL:21265	Breed:Duroc, Erhualian
ALGA0070795	13	75275986	13	58927444	194995520	backfat at last rib	QTL:17784	Breed:Iberian, Meishan
ALGA0070795	13	75275986	13	16559958	130538722	Backfat weight	QTL:1132
ALGA0070795	13	75275986	13	27210688	194995520	Fat area	QTL:5720	Breed:Duroc, Pietrain
ALGA0070795	13	75275986	13	58927444	130538722	Fat area percentage in carcass	QTL:18641	Breed:Duroc
ALGA0070795	13	75275986	13	18672597	97578060	intestinal fat weight	QTL:21265	Breed:Duroc, Erhualian
MARC0026104	13	75400094	13	58927444	194995520	backfat at last rib	QTL:17784	Breed:Iberian, Meishan
MARC0026104	13	75400094	13	16559958	130538722	Backfat weight	QTL:1132
MARC0026104	13	75400094	13	27210688	194995520	Fat area	QTL:5720	Breed:Duroc, Pietrain
MARC0026104	13	75400094	13	58927444	130538722	Fat area percentage in carcass	QTL:18641	Breed:Duroc
MARC0026104	13	75400094	13	18672597	97578060	intestinal fat weight	QTL:21265	Breed:Duroc, Erhualian
ASGA0058041	13	75539907	13	58927444	194995520	backfat at last rib	QTL:17784	Breed:Iberian, Meishan
ASGA0058041	13	75539907	13	16559958	130538722	Backfat weight	QTL:1132
ASGA0058041	13	75539907	13	27210688	194995520	Fat area	QTL:5720	Breed:Duroc, Pietrain
ASGA0058041	13	75539907	13	58927444	130538722	Fat area percentage in carcass	QTL:18641	Breed:Duroc
ASGA0058041	13	75539907	13	18672597	97578060	intestinal fat weight	QTL:21265	Breed:Duroc, Erhualian
ISU10000701	13	75577805	13	58927444	194995520	backfat at last rib	QTL:17784	Breed:Iberian, Meishan
ISU10000701	13	75577805	13	16559958	130538722	Backfat weight	QTL:1132
ISU10000701	13	75577805	13	27210688	194995520	Fat area	QTL:5720	Breed:Duroc, Pietrain
ISU10000701	13	75577805	13	58927444	130538722	Fat area percentage in carcass	QTL:18641	Breed:Duroc
ISU10000701	13	75577805	13	18672597	97578060	intestinal fat weight	QTL:21265	Breed:Duroc, Erhualian
MARC0023801	13	75723927	13	58927444	194995520	backfat at last rib	QTL:17784	Breed:Iberian, Meishan
MARC0023801	13	75723927	13	16559958	130538722	Backfat weight	QTL:1132
MARC0023801	13	75723927	13	27210688	194995520	Fat area	QTL:5720	Breed:Duroc, Pietrain
MARC0023801	13	75723927	13	58927444	130538722	Fat area percentage in carcass	QTL:18641	Breed:Duroc
MARC0023801	13	75723927	13	18672597	97578060	intestinal fat weight	QTL:21265	Breed:Duroc, Erhualian
ASGA0058043	13	75736488	13	58927444	194995520	backfat at last rib	QTL:17784	Breed:Iberian, Meishan
ASGA0058043	13	75736488	13	16559958	130538722	Backfat weight	QTL:1132
ASGA0058043	13	75736488	13	27210688	194995520	Fat area	QTL:5720	Breed:Duroc, Pietrain
ASGA0058043	13	75736488	13	58927444	130538722	Fat area percentage in carcass	QTL:18641	Breed:Duroc
ASGA0058043	13	75736488	13	18672597	97578060	intestinal fat weight	QTL:21265	Breed:Duroc, Erhualian
CASI0006992	13	76136374	13	58927444	194995520	backfat at last rib	QTL:17784	Breed:Iberian, Meishan
CASI0006992	13	76136374	13	16559958	130538722	Backfat weight	QTL:1132
CASI0006992	13	76136374	13	27210688	194995520	Fat area	QTL:5720	Breed:Duroc, Pietrain
CASI0006992	13	76136374	13	58927444	130538722	Fat area percentage in carcass	QTL:18641	Breed:Duroc
CASI0006992	13	76136374	13	18672597	97578060	intestinal fat weight	QTL:21265	Breed:Duroc, Erhualian
ASGA0058053	13	76143725	13	58927444	194995520	backfat at last rib	QTL:17784	Breed:Iberian, Meishan
ASGA0058053	13	76143725	13	16559958	130538722	Backfat weight	QTL:1132
ASGA0058053	13	76143725	13	27210688	194995520	Fat area	QTL:5720	Breed:Duroc, Pietrain
ASGA0058053	13	76143725	13	58927444	130538722	Fat area percentage in carcass	QTL:18641	Breed:Duroc
ASGA0058053	13	76143725	13	18672597	97578060	intestinal fat weight	QTL:21265	Breed:Duroc, Erhualian
ASGA0058055	13	76172438	13	58927444	194995520	backfat at last rib	QTL:17784	Breed:Iberian, Meishan
ASGA0058055	13	76172438	13	16559958	130538722	Backfat weight	QTL:1132
ASGA0058055	13	76172438	13	27210688	194995520	Fat area	QTL:5720	Breed:Duroc, Pietrain
ASGA0058055	13	76172438	13	58927444	130538722	Fat area percentage in carcass	QTL:18641	Breed:Duroc
ASGA0058055	13	76172438	13	18672597	97578060	intestinal fat weight	QTL:21265	Breed:Duroc, Erhualian
ASGA0058060	13	76212117	13	58927444	194995520	backfat at last rib	QTL:17784	Breed:Iberian, Meishan
ASGA0058060	13	76212117	13	16559958	130538722	Backfat weight	QTL:1132
ASGA0058060	13	76212117	13	27210688	194995520	Fat area	QTL:5720	Breed:Duroc, Pietrain
ASGA0058060	13	76212117	13	58927444	130538722	Fat area percentage in carcass	QTL:18641	Breed:Duroc
ASGA0058060	13	76212117	13	18672597	97578060	intestinal fat weight	QTL:21265	Breed:Duroc, Erhualian
ASGA0058062	13	76230975	13	58927444	194995520	backfat at last rib	QTL:17784	Breed:Iberian, Meishan
ASGA0058062	13	76230975	13	16559958	130538722	Backfat weight	QTL:1132
ASGA0058062	13	76230975	13	27210688	194995520	Fat area	QTL:5720	Breed:Duroc, Pietrain
ASGA0058062	13	76230975	13	58927444	130538722	Fat area percentage in carcass	QTL:18641	Breed:Duroc
ASGA0058062	13	76230975	13	18672597	97578060	intestinal fat weight	QTL:21265	Breed:Duroc, Erhualian
ALGA0070818	13	76244239	13	58927444	194995520	backfat at last rib	QTL:17784	Breed:Iberian, Meishan
ALGA0070818	13	76244239	13	16559958	130538722	Backfat weight	QTL:1132
ALGA0070818	13	76244239	13	27210688	194995520	Fat area	QTL:5720	Breed:Duroc, Pietrain
ALGA0070818	13	76244239	13	58927444	130538722	Fat area percentage in carcass	QTL:18641	Breed:Duroc
ALGA0070818	13	76244239	13	18672597	97578060	intestinal fat weight	QTL:21265	Breed:Duroc, Erhualian
H3GA0036764	13	76264936	13	58927444	194995520	backfat at last rib	QTL:17784	Breed:Iberian, Meishan
H3GA0036764	13	76264936	13	16559958	130538722	Backfat weight	QTL:1132
H3GA0036764	13	76264936	13	27210688	194995520	Fat area	QTL:5720	Breed:Duroc, Pietrain
H3GA0036764	13	76264936	13	58927444	130538722	Fat area percentage in carcass	QTL:18641	Breed:Duroc
H3GA0036764	13	76264936	13	18672597	97578060	intestinal fat weight	QTL:21265	Breed:Duroc, Erhualian
ALGA0070819	13	76282048	13	58927444	194995520	backfat at last rib	QTL:17784	Breed:Iberian, Meishan
ALGA0070819	13	76282048	13	16559958	130538722	Backfat weight	QTL:1132
ALGA0070819	13	76282048	13	27210688	194995520	Fat area	QTL:5720	Breed:Duroc, Pietrain
ALGA0070819	13	76282048	13	58927444	130538722	Fat area percentage in carcass	QTL:18641	Breed:Duroc
ALGA0070819	13	76282048	13	18672597	97578060	intestinal fat weight	QTL:21265	Breed:Duroc, Erhualian
INRA0040425	13	76856743	13	58927444	194995520	backfat at last rib	QTL:17784	Breed:Iberian, Meishan
INRA0040425	13	76856743	13	16559958	130538722	Backfat weight	QTL:1132
INRA0040425	13	76856743	13	27210688	194995520	Fat area	QTL:5720	Breed:Duroc, Pietrain
INRA0040425	13	76856743	13	58927444	130538722	Fat area percentage in carcass	QTL:18641	Breed:Duroc
INRA0040425	13	76856743	13	18672597	97578060	intestinal fat weight	QTL:21265	Breed:Duroc, Erhualian
ASGA0058079	13	77581700	13	58927444	194995520	backfat at last rib	QTL:17784	Breed:Iberian, Meishan
ASGA0058079	13	77581700	13	16559958	130538722	Backfat weight	QTL:1132
ASGA0058079	13	77581700	13	27210688	194995520	Fat area	QTL:5720	Breed:Duroc, Pietrain
ASGA0058079	13	77581700	13	58927444	130538722	Fat area percentage in carcass	QTL:18641	Breed:Duroc
ASGA0058079	13	77581700	13	18672597	97578060	intestinal fat weight	QTL:21265	Breed:Duroc, Erhualian
ASGA0058083	13	77635903	13	58927444	194995520	backfat at last rib	QTL:17784	Breed:Iberian, Meishan
ASGA0058083	13	77635903	13	16559958	130538722	Backfat weight	QTL:1132
ASGA0058083	13	77635903	13	27210688	194995520	Fat area	QTL:5720	Breed:Duroc, Pietrain
ASGA0058083	13	77635903	13	58927444	130538722	Fat area percentage in carcass	QTL:18641	Breed:Duroc
ASGA0058083	13	77635903	13	18672597	97578060	intestinal fat weight	QTL:21265	Breed:Duroc, Erhualian
ALGA0124516	13	78016930	13	58927444	194995520	backfat at last rib	QTL:17784	Breed:Iberian, Meishan
ALGA0124516	13	78016930	13	16559958	130538722	Backfat weight	QTL:1132
ALGA0124516	13	78016930	13	27210688	194995520	Fat area	QTL:5720	Breed:Duroc, Pietrain
ALGA0124516	13	78016930	13	58927444	130538722	Fat area percentage in carcass	QTL:18641	Breed:Duroc
ALGA0124516	13	78016930	13	18672597	97578060	intestinal fat weight	QTL:21265	Breed:Duroc, Erhualian
MARC0069372	13	78780192	13	58927444	194995520	backfat at last rib	QTL:17784	Breed:Iberian, Meishan
MARC0069372	13	78780192	13	16559958	130538722	Backfat weight	QTL:1132
MARC0069372	13	78780192	13	27210688	194995520	Fat area	QTL:5720	Breed:Duroc, Pietrain
MARC0069372	13	78780192	13	58927444	130538722	Fat area percentage in carcass	QTL:18641	Breed:Duroc
MARC0069372	13	78780192	13	18672597	97578060	intestinal fat weight	QTL:21265	Breed:Duroc, Erhualian
MARC0014783	13	78935288	13	58927444	194995520	backfat at last rib	QTL:17784	Breed:Iberian, Meishan
MARC0014783	13	78935288	13	16559958	130538722	Backfat weight	QTL:1132
MARC0014783	13	78935288	13	27210688	194995520	Fat area	QTL:5720	Breed:Duroc, Pietrain
MARC0014783	13	78935288	13	58927444	130538722	Fat area percentage in carcass	QTL:18641	Breed:Duroc
MARC0014783	13	78935288	13	18672597	97578060	intestinal fat weight	QTL:21265	Breed:Duroc, Erhualian
ASGA0096000	13	79044236	13	58927444	194995520	backfat at last rib	QTL:17784	Breed:Iberian, Meishan
ASGA0096000	13	79044236	13	16559958	130538722	Backfat weight	QTL:1132
ASGA0096000	13	79044236	13	27210688	194995520	Fat area	QTL:5720	Breed:Duroc, Pietrain
ASGA0096000	13	79044236	13	58927444	130538722	Fat area percentage in carcass	QTL:18641	Breed:Duroc
ASGA0096000	13	79044236	13	18672597	97578060	intestinal fat weight	QTL:21265	Breed:Duroc, Erhualian
ASGA0083811	13	79111100	13	58927444	194995520	backfat at last rib	QTL:17784	Breed:Iberian, Meishan
ASGA0083811	13	79111100	13	16559958	130538722	Backfat weight	QTL:1132
ASGA0083811	13	79111100	13	27210688	194995520	Fat area	QTL:5720	Breed:Duroc, Pietrain
ASGA0083811	13	79111100	13	58927444	130538722	Fat area percentage in carcass	QTL:18641	Breed:Duroc
ASGA0083811	13	79111100	13	18672597	97578060	intestinal fat weight	QTL:21265	Breed:Duroc, Erhualian
DIAS0001919	13	79276382	13	58927444	194995520	backfat at last rib	QTL:17784	Breed:Iberian, Meishan
DIAS0001919	13	79276382	13	16559958	130538722	Backfat weight	QTL:1132
DIAS0001919	13	79276382	13	27210688	194995520	Fat area	QTL:5720	Breed:Duroc, Pietrain
DIAS0001919	13	79276382	13	58927444	130538722	Fat area percentage in carcass	QTL:18641	Breed:Duroc
DIAS0001919	13	79276382	13	18672597	97578060	intestinal fat weight	QTL:21265	Breed:Duroc, Erhualian
MARC0093666	13	79410199	13	58927444	194995520	backfat at last rib	QTL:17784	Breed:Iberian, Meishan
MARC0093666	13	79410199	13	16559958	130538722	Backfat weight	QTL:1132
MARC0093666	13	79410199	13	27210688	194995520	Fat area	QTL:5720	Breed:Duroc, Pietrain
MARC0093666	13	79410199	13	58927444	130538722	Fat area percentage in carcass	QTL:18641	Breed:Duroc
MARC0093666	13	79410199	13	18672597	97578060	intestinal fat weight	QTL:21265	Breed:Duroc, Erhualian
ASGA0103932	13	80063897	13	58927444	194995520	backfat at last rib	QTL:17784	Breed:Iberian, Meishan
ASGA0103932	13	80063897	13	16559958	130538722	Backfat weight	QTL:1132
ASGA0103932	13	80063897	13	27210688	194995520	Fat area	QTL:5720	Breed:Duroc, Pietrain
ASGA0103932	13	80063897	13	58927444	130538722	Fat area percentage in carcass	QTL:18641	Breed:Duroc
ASGA0103932	13	80063897	13	18672597	97578060	intestinal fat weight	QTL:21265	Breed:Duroc, Erhualian
MARC0054666	13	80581543	13	58927444	194995520	backfat at last rib	QTL:17784	Breed:Iberian, Meishan
MARC0054666	13	80581543	13	16559958	130538722	Backfat weight	QTL:1132
MARC0054666	13	80581543	13	27210688	194995520	Fat area	QTL:5720	Breed:Duroc, Pietrain
MARC0054666	13	80581543	13	58927444	130538722	Fat area percentage in carcass	QTL:18641	Breed:Duroc
MARC0054666	13	80581543	13	18672597	97578060	intestinal fat weight	QTL:21265	Breed:Duroc, Erhualian
ASGA0102308	13	80715219	13	58927444	194995520	backfat at last rib	QTL:17784	Breed:Iberian, Meishan
ASGA0102308	13	80715219	13	16559958	130538722	Backfat weight	QTL:1132
ASGA0102308	13	80715219	13	27210688	194995520	Fat area	QTL:5720	Breed:Duroc, Pietrain
ASGA0102308	13	80715219	13	58927444	130538722	Fat area percentage in carcass	QTL:18641	Breed:Duroc
ASGA0102308	13	80715219	13	18672597	97578060	intestinal fat weight	QTL:21265	Breed:Duroc, Erhualian
ASGA0093606	13	80777873	13	58927444	194995520	backfat at last rib	QTL:17784	Breed:Iberian, Meishan
ASGA0093606	13	80777873	13	16559958	130538722	Backfat weight	QTL:1132
ASGA0093606	13	80777873	13	27210688	194995520	Fat area	QTL:5720	Breed:Duroc, Pietrain
ASGA0093606	13	80777873	13	58927444	130538722	Fat area percentage in carcass	QTL:18641	Breed:Duroc
ASGA0093606	13	80777873	13	18672597	97578060	intestinal fat weight	QTL:21265	Breed:Duroc, Erhualian
DRGA0012597	13	80943982	13	58927444	194995520	backfat at last rib	QTL:17784	Breed:Iberian, Meishan
DRGA0012597	13	80943982	13	16559958	130538722	Backfat weight	QTL:1132
DRGA0012597	13	80943982	13	27210688	194995520	Fat area	QTL:5720	Breed:Duroc, Pietrain
DRGA0012597	13	80943982	13	58927444	130538722	Fat area percentage in carcass	QTL:18641	Breed:Duroc
DRGA0012597	13	80943982	13	18672597	97578060	intestinal fat weight	QTL:21265	Breed:Duroc, Erhualian
ALGA0070897	13	81083948	13	58927444	194995520	backfat at last rib	QTL:17784	Breed:Iberian, Meishan
ALGA0070897	13	81083948	13	16559958	130538722	Backfat weight	QTL:1132
ALGA0070897	13	81083948	13	27210688	194995520	Fat area	QTL:5720	Breed:Duroc, Pietrain
ALGA0070897	13	81083948	13	58927444	130538722	Fat area percentage in carcass	QTL:18641	Breed:Duroc
ALGA0070897	13	81083948	13	18672597	97578060	intestinal fat weight	QTL:21265	Breed:Duroc, Erhualian
ALGA0070915	13	81338092	13	58927444	194995520	backfat at last rib	QTL:17784	Breed:Iberian, Meishan
ALGA0070915	13	81338092	13	16559958	130538722	Backfat weight	QTL:1132
ALGA0070915	13	81338092	13	27210688	194995520	Fat area	QTL:5720	Breed:Duroc, Pietrain
ALGA0070915	13	81338092	13	58927444	130538722	Fat area percentage in carcass	QTL:18641	Breed:Duroc
ALGA0070915	13	81338092	13	18672597	97578060	intestinal fat weight	QTL:21265	Breed:Duroc, Erhualian
ALGA0070916	13	81362489	13	58927444	194995520	backfat at last rib	QTL:17784	Breed:Iberian, Meishan
ALGA0070916	13	81362489	13	16559958	130538722	Backfat weight	QTL:1132
ALGA0070916	13	81362489	13	27210688	194995520	Fat area	QTL:5720	Breed:Duroc, Pietrain
ALGA0070916	13	81362489	13	58927444	130538722	Fat area percentage in carcass	QTL:18641	Breed:Duroc
ALGA0070916	13	81362489	13	18672597	97578060	intestinal fat weight	QTL:21265	Breed:Duroc, Erhualian
INRA0040470	13	81391337	13	58927444	194995520	backfat at last rib	QTL:17784	Breed:Iberian, Meishan
INRA0040470	13	81391337	13	16559958	130538722	Backfat weight	QTL:1132
INRA0040470	13	81391337	13	27210688	194995520	Fat area	QTL:5720	Breed:Duroc, Pietrain
INRA0040470	13	81391337	13	58927444	130538722	Fat area percentage in carcass	QTL:18641	Breed:Duroc
INRA0040470	13	81391337	13	18672597	97578060	intestinal fat weight	QTL:21265	Breed:Duroc, Erhualian
MARC0047938	13	81636410	13	58927444	194995520	backfat at last rib	QTL:17784	Breed:Iberian, Meishan
MARC0047938	13	81636410	13	16559958	130538722	Backfat weight	QTL:1132
MARC0047938	13	81636410	13	27210688	194995520	Fat area	QTL:5720	Breed:Duroc, Pietrain
MARC0047938	13	81636410	13	58927444	130538722	Fat area percentage in carcass	QTL:18641	Breed:Duroc
MARC0047938	13	81636410	13	18672597	97578060	intestinal fat weight	QTL:21265	Breed:Duroc, Erhualian
MARC0007815	13	81649116	13	58927444	194995520	backfat at last rib	QTL:17784	Breed:Iberian, Meishan
MARC0007815	13	81649116	13	16559958	130538722	Backfat weight	QTL:1132
MARC0007815	13	81649116	13	27210688	194995520	Fat area	QTL:5720	Breed:Duroc, Pietrain
MARC0007815	13	81649116	13	58927444	130538722	Fat area percentage in carcass	QTL:18641	Breed:Duroc
MARC0007815	13	81649116	13	18672597	97578060	intestinal fat weight	QTL:21265	Breed:Duroc, Erhualian
ASGA0090344	13	81743576	13	58927444	194995520	backfat at last rib	QTL:17784	Breed:Iberian, Meishan
ASGA0090344	13	81743576	13	16559958	130538722	Backfat weight	QTL:1132
ASGA0090344	13	81743576	13	27210688	194995520	Fat area	QTL:5720	Breed:Duroc, Pietrain
ASGA0090344	13	81743576	13	58927444	130538722	Fat area percentage in carcass	QTL:18641	Breed:Duroc
ASGA0090344	13	81743576	13	18672597	97578060	intestinal fat weight	QTL:21265	Breed:Duroc, Erhualian
MARC0042047	13	81902962	13	58927444	194995520	backfat at last rib	QTL:17784	Breed:Iberian, Meishan
MARC0042047	13	81902962	13	16559958	130538722	Backfat weight	QTL:1132
MARC0042047	13	81902962	13	27210688	194995520	Fat area	QTL:5720	Breed:Duroc, Pietrain
MARC0042047	13	81902962	13	58927444	130538722	Fat area percentage in carcass	QTL:18641	Breed:Duroc
MARC0042047	13	81902962	13	18672597	97578060	intestinal fat weight	QTL:21265	Breed:Duroc, Erhualian
ALGA0070918	13	82003709	13	58927444	194995520	backfat at last rib	QTL:17784	Breed:Iberian, Meishan
ALGA0070918	13	82003709	13	16559958	130538722	Backfat weight	QTL:1132
ALGA0070918	13	82003709	13	27210688	194995520	Fat area	QTL:5720	Breed:Duroc, Pietrain
ALGA0070918	13	82003709	13	58927444	130538722	Fat area percentage in carcass	QTL:18641	Breed:Duroc
ALGA0070918	13	82003709	13	18672597	97578060	intestinal fat weight	QTL:21265	Breed:Duroc, Erhualian
DRGA0012606	13	82031954	13	58927444	194995520	backfat at last rib	QTL:17784	Breed:Iberian, Meishan
DRGA0012606	13	82031954	13	16559958	130538722	Backfat weight	QTL:1132
DRGA0012606	13	82031954	13	27210688	194995520	Fat area	QTL:5720	Breed:Duroc, Pietrain
DRGA0012606	13	82031954	13	58927444	130538722	Fat area percentage in carcass	QTL:18641	Breed:Duroc
DRGA0012606	13	82031954	13	18672597	97578060	intestinal fat weight	QTL:21265	Breed:Duroc, Erhualian
ALGA0070925	13	82085380	13	58927444	194995520	backfat at last rib	QTL:17784	Breed:Iberian, Meishan
ALGA0070925	13	82085380	13	16559958	130538722	Backfat weight	QTL:1132
ALGA0070925	13	82085380	13	27210688	194995520	Fat area	QTL:5720	Breed:Duroc, Pietrain
ALGA0070925	13	82085380	13	58927444	130538722	Fat area percentage in carcass	QTL:18641	Breed:Duroc
ALGA0070925	13	82085380	13	18672597	97578060	intestinal fat weight	QTL:21265	Breed:Duroc, Erhualian
INRA0040493	13	82450638	13	58927444	194995520	backfat at last rib	QTL:17784	Breed:Iberian, Meishan
INRA0040493	13	82450638	13	16559958	130538722	Backfat weight	QTL:1132
INRA0040493	13	82450638	13	27210688	194995520	Fat area	QTL:5720	Breed:Duroc, Pietrain
INRA0040493	13	82450638	13	58927444	130538722	Fat area percentage in carcass	QTL:18641	Breed:Duroc
INRA0040493	13	82450638	13	18672597	97578060	intestinal fat weight	QTL:21265	Breed:Duroc, Erhualian
DRGA0012610	13	82496275	13	58927444	194995520	backfat at last rib	QTL:17784	Breed:Iberian, Meishan
DRGA0012610	13	82496275	13	16559958	130538722	Backfat weight	QTL:1132
DRGA0012610	13	82496275	13	27210688	194995520	Fat area	QTL:5720	Breed:Duroc, Pietrain
DRGA0012610	13	82496275	13	58927444	130538722	Fat area percentage in carcass	QTL:18641	Breed:Duroc
DRGA0012610	13	82496275	13	18672597	97578060	intestinal fat weight	QTL:21265	Breed:Duroc, Erhualian
ASGA0058169	13	82550213	13	58927444	194995520	backfat at last rib	QTL:17784	Breed:Iberian, Meishan
ASGA0058169	13	82550213	13	16559958	130538722	Backfat weight	QTL:1132
ASGA0058169	13	82550213	13	27210688	194995520	Fat area	QTL:5720	Breed:Duroc, Pietrain
ASGA0058169	13	82550213	13	58927444	130538722	Fat area percentage in carcass	QTL:18641	Breed:Duroc
ASGA0058169	13	82550213	13	18672597	97578060	intestinal fat weight	QTL:21265	Breed:Duroc, Erhualian
ALGA0070938	13	82572552	13	58927444	194995520	backfat at last rib	QTL:17784	Breed:Iberian, Meishan
ALGA0070938	13	82572552	13	16559958	130538722	Backfat weight	QTL:1132
ALGA0070938	13	82572552	13	27210688	194995520	Fat area	QTL:5720	Breed:Duroc, Pietrain
ALGA0070938	13	82572552	13	58927444	130538722	Fat area percentage in carcass	QTL:18641	Breed:Duroc
ALGA0070938	13	82572552	13	18672597	97578060	intestinal fat weight	QTL:21265	Breed:Duroc, Erhualian
ALGA0070937	13	82589660	13	58927444	194995520	backfat at last rib	QTL:17784	Breed:Iberian, Meishan
ALGA0070937	13	82589660	13	16559958	130538722	Backfat weight	QTL:1132
ALGA0070937	13	82589660	13	27210688	194995520	Fat area	QTL:5720	Breed:Duroc, Pietrain
ALGA0070937	13	82589660	13	58927444	130538722	Fat area percentage in carcass	QTL:18641	Breed:Duroc
ALGA0070937	13	82589660	13	18672597	97578060	intestinal fat weight	QTL:21265	Breed:Duroc, Erhualian

## Sheet: FA COMPOSITION
Expression-based GWAS identifies variants, gene interactions and key regulators affecting intramuscular fatty acid content and composition in porcine meat Anna Puig-Oliveras1,2 *, Manuel Revilla1,2, Anna Castelló1,2, Ana I. Fernández3, Josep M. Folch1,2, Maria Ballester1,2,4 1 Departament de Ciència Animal i dels Aliments, Universitat Autònoma de Barcelona (UAB), 08193 Bellaterra, Spain 2 Plant a…
Table S5. Positional concordance among the 241 SNPs associated with gene expression and the QTLs described in the pig QTL database for fatness and fat composition related traits.
QTLs for FA composition traits
SNP	SNP Chr	SNP position	QTL Chr	QTL start position	QTL end position	TRAIT	QTL associated TRAIT	Type	Breed
ALGA0113789	6	10020702	6	8019390	35935649	FA-C14:0	Myristic acid content	QTL:32072	Iberian, Landrace
MARC0074986	6	89986075	6	85992952	146365886	FA-C18:1	Oleic acid content	QTL:15879	Duroc
DIAS0004325	6	90305912	6	85992952	146365886	FA-C18:1	Oleic acid content	QTL:15879	Duroc
CASI0006620	6	90352248	6	85992952	146365886	FA-C18:1	Oleic acid content	QTL:15879	Duroc
MARC0016562	6	143952619	6	85992952	146365886	FA-C18:1	Oleic acid content	QTL:15879	Duroc
ASGA0029993	6	143976085	6	85992952	146365886	FA-C18:1	Oleic acid content	QTL:15879	Duroc
ALGA0117336	6	145605378	6	85992952	146365886	FA-C18:1	Oleic acid content	QTL:15879	Duroc
ASGA0039774	8	128899782	8	72039691	139007531	FA-ACL	Average chain length	QTL:471
ASGA0039774	8	128899782	8	72039691	139007531	FA-C16:0	Palmitic acid content	QTL:469
ASGA0039774	8	128899782	8	72039691	139007531	FA-C16:1	Palmitoleic acid content	QTL:470
MARC0031261	8	134024195	8	72039691	139007531	FA-ACL	Average chain length	QTL:471
MARC0031261	8	134024195	8	72039691	139007531	FA-C16:0	Palmitic acid content	QTL:469
MARC0031261	8	134024195	8	130628617	134570670	FA-C16:0	Palmitic acid content	QTL:32121	Iberian, Landrace
MARC0031261	8	134024195	8	72039691	139007531	FA-C16:1	Palmitoleic acid content	QTL:470
ALGA0108906	8	136113975	8	72039691	139007531	FA-ACL	Average chain length	QTL:471
ALGA0108906	8	136113975	8	72039691	139007531	FA-C16:0	Palmitic acid content	QTL:469
ALGA0108906	8	136113975	8	72039691	139007531	FA-C16:1	Palmitoleic acid content	QTL:470
H3GA0028012	9	117742788	9	117616699	117763688	FA-C20:3	Homolonolenic acid content	QTL:7421	Duroc, Large white
ASGA0044215	9	117750464	9	117616699	117763688	FA-C20:3	Homolonolenic acid content	QTL:7421	Duroc, Large white
H3GA0032639	11	82160789	11	81985943	82213709	FA-C16:0	Palmitic acid content	QTL:32088	Large white, Minzhu
ASGA0057858	13	40676887	13	35935649	109421785	FA-C16:0	Palmitic acid content	QTL:32126	Iberian, Landrace
H3GA0036642	13	40721880	13	35935649	109421785	FA-C16:0	Palmitic acid content	QTL:32126	Iberian, Landrace
INRA0040170	13	53023515	13	35935649	109421785	FA-C16:0	Palmitic acid content	QTL:32126	Iberian, Landrace
MARC0021368	13	55473962	13	35935649	109421785	FA-C16:0	Palmitic acid content	QTL:32126	Iberian, Landrace
DIAS0004227	13	55667971	13	35935649	109421785	FA-C16:0	Palmitic acid content	QTL:32126	Iberian, Landrace
ALGA0070102	13	55965833	13	35935649	109421785	FA-C16:0	Palmitic acid content	QTL:32126	Iberian, Landrace
ALGA0070129	13	56472948	13	35935649	109421785	FA-C16:0	Palmitic acid content	QTL:32126	Iberian, Landrace
M1GA0017549	13	59816021	13	35935649	109421785	FA-C16:0	Palmitic acid content	QTL:32126	Iberian, Landrace
MARC0094430	13	59852917	13	35935649	109421785	FA-C16:0	Palmitic acid content	QTL:32126	Iberian, Landrace
ALGA0070362	13	60439469	13	35935649	109421785	FA-C16:0	Palmitic acid content	QTL:32126	Iberian, Landrace
H3GA0036571	13	60609657	13	35935649	109421785	FA-C16:0	Palmitic acid content	QTL:32126	Iberian, Landrace
ALGA0070372	13	60676911	13	35935649	109421785	FA-C16:0	Palmitic acid content	QTL:32126	Iberian, Landrace
ALGA0070387	13	60801744	13	35935649	109421785	FA-C16:0	Palmitic acid content	QTL:32126	Iberian, Landrace
ALGA0070388	13	60807418	13	35935649	109421785	FA-C16:0	Palmitic acid content	QTL:32126	Iberian, Landrace
ALGA0070390	13	61014675	13	35935649	109421785	FA-C16:0	Palmitic acid content	QTL:32126	Iberian, Landrace
H3GA0036584	13	61069055	13	35935649	109421785	FA-C16:0	Palmitic acid content	QTL:32126	Iberian, Landrace
DRGA0012453	13	61190858	13	35935649	109421785	FA-C16:0	Palmitic acid content	QTL:32126	Iberian, Landrace
MARC0009388	13	61263202	13	35935649	109421785	FA-C16:0	Palmitic acid content	QTL:32126	Iberian, Landrace
ASGA0057792	13	61833288	13	35935649	109421785	FA-C16:0	Palmitic acid content	QTL:32126	Iberian, Landrace
H3GA0036592	13	61883698	13	35935649	109421785	FA-C16:0	Palmitic acid content	QTL:32126	Iberian, Landrace
ASGA0057789	13	61953632	13	35935649	109421785	FA-C16:0	Palmitic acid content	QTL:32126	Iberian, Landrace
ASGA0088181	13	61982576	13	35935649	109421785	FA-C16:0	Palmitic acid content	QTL:32126	Iberian, Landrace
ASGA0094034	13	62566678	13	35935649	109421785	FA-C16:0	Palmitic acid content	QTL:32126	Iberian, Landrace
INRA0040299	13	62729066	13	35935649	109421785	FA-C16:0	Palmitic acid content	QTL:32126	Iberian, Landrace
CASI0004415	13	63368471	13	35935649	109421785	FA-C16:0	Palmitic acid content	QTL:32126	Iberian, Landrace
ALGA0112091	13	63470641	13	35935649	109421785	FA-C16:0	Palmitic acid content	QTL:32126	Iberian, Landrace
ALGA0070440	13	63588824	13	35935649	109421785	FA-C16:0	Palmitic acid content	QTL:32126	Iberian, Landrace
MARC0058763	13	63665779	13	35935649	109421785	FA-C16:0	Palmitic acid content	QTL:32126	Iberian, Landrace
ALGA0070472	13	64137647	13	35935649	109421785	FA-C16:0	Palmitic acid content	QTL:32126	Iberian, Landrace
ALGA0070493	13	64933643	13	35935649	109421785	FA-C16:0	Palmitic acid content	QTL:32126	Iberian, Landrace
DRGA0012487	13	64999793	13	35935649	109421785	FA-C16:0	Palmitic acid content	QTL:32126	Iberian, Landrace
ASGA0057820	13	65041227	13	35935649	109421785	FA-C16:0	Palmitic acid content	QTL:32126	Iberian, Landrace
ALGA0070505	13	65648865	13	35935649	109421785	FA-C16:0	Palmitic acid content	QTL:32126	Iberian, Landrace
H3GA0036622	13	65952730	13	35935649	109421785	FA-C16:0	Palmitic acid content	QTL:32126	Iberian, Landrace
ALGA0115138	13	66145615	13	35935649	109421785	FA-C16:0	Palmitic acid content	QTL:32126	Iberian, Landrace
MARC0096215	13	66268000	13	35935649	109421785	FA-C16:0	Palmitic acid content	QTL:32126	Iberian, Landrace
MARC0077830	13	66315906	13	35935649	109421785	FA-C16:0	Palmitic acid content	QTL:32126	Iberian, Landrace
ALGA0070545	13	66348482	13	35935649	109421785	FA-C16:0	Palmitic acid content	QTL:32126	Iberian, Landrace
ALGA0070557	13	66460974	13	35935649	109421785	FA-C16:0	Palmitic acid content	QTL:32126	Iberian, Landrace
MARC0110081	13	66717995	13	35935649	109421785	FA-C16:0	Palmitic acid content	QTL:32126	Iberian, Landrace
ALGA0115612	13	67066590	13	35935649	109421785	FA-C16:0	Palmitic acid content	QTL:32126	Iberian, Landrace
H3GA0036633	13	67214834	13	35935649	109421785	FA-C16:0	Palmitic acid content	QTL:32126	Iberian, Landrace
MARC0094085	13	67289917	13	35935649	109421785	FA-C16:0	Palmitic acid content	QTL:32126	Iberian, Landrace
ALGA0070565	13	67303732	13	35935649	109421785	FA-C16:0	Palmitic acid content	QTL:32126	Iberian, Landrace
H3GA0036644	13	67397487	13	35935649	109421785	FA-C16:0	Palmitic acid content	QTL:32126	Iberian, Landrace
ASGA0057864	13	67439574	13	35935649	109421785	FA-C16:0	Palmitic acid content	QTL:32126	Iberian, Landrace
ALGA0070577	13	67677342	13	35935649	109421785	FA-C16:0	Palmitic acid content	QTL:32126	Iberian, Landrace
ALGA0070579	13	67764217	13	35935649	109421785	FA-C16:0	Palmitic acid content	QTL:32126	Iberian, Landrace
ALGA0070583	13	67822598	13	35935649	109421785	FA-C16:0	Palmitic acid content	QTL:32126	Iberian, Landrace
DRGA0012516	13	67918828	13	35935649	109421785	FA-C16:0	Palmitic acid content	QTL:32126	Iberian, Landrace
MARC0016713	13	68100531	13	35935649	109421785	FA-C16:0	Palmitic acid content	QTL:32126	Iberian, Landrace
ALGA0070595	13	68151441	13	35935649	109421785	FA-C16:0	Palmitic acid content	QTL:32126	Iberian, Landrace
ALGA0070608	13	68207174	13	35935649	109421785	FA-C16:0	Palmitic acid content	QTL:32126	Iberian, Landrace
ALGA0070612	13	68279611	13	35935649	109421785	FA-C16:0	Palmitic acid content	QTL:32126	Iberian, Landrace
DRGA0012520	13	68402608	13	35935649	109421785	FA-C16:0	Palmitic acid content	QTL:32126	Iberian, Landrace
ALGA0070619	13	68529027	13	35935649	109421785	FA-C16:0	Palmitic acid content	QTL:32126	Iberian, Landrace
ALGA0109826	13	68552642	13	35935649	109421785	FA-C16:0	Palmitic acid content	QTL:32126	Iberian, Landrace
DRGA0012530	13	69671505	13	69035323	70424592	FA-C18:0	Stearic acid content	QTL:17757	Duroc
DRGA0012530	13	69671505	13	35935649	109421785	FA-C16:0	Palmitic acid content	QTL:32126	Iberian, Landrace
MARC0080856	13	70349883	13	69035323	70424592	FA-C18:0	Stearic acid content	QTL:17757	Duroc
MARC0080856	13	70349883	13	35935649	109421785	FA-C16:0	Palmitic acid content	QTL:32126	Iberian, Landrace
ALGA0070645	13	70563982	13	35935649	109421785	FA-C16:0	Palmitic acid content	QTL:32126	Iberian, Landrace
DRGA0012562	13	71601046	13	35935649	109421785	FA-C16:0	Palmitic acid content	QTL:32126	Iberian, Landrace
ASGA0057937	13	71634446	13	35935649	109421785	FA-C16:0	Palmitic acid content	QTL:32126	Iberian, Landrace
ASGA0057936	13	71661735	13	35935649	109421785	FA-C16:0	Palmitic acid content	QTL:32126	Iberian, Landrace
ALGA0070705	13	72217472	13	35935649	109421785	FA-C16:0	Palmitic acid content	QTL:32126	Iberian, Landrace
ASGA0057964	13	72277882	13	35935649	109421785	FA-C16:0	Palmitic acid content	QTL:32126	Iberian, Landrace
MARC0052393	13	72320984	13	35935649	109421785	FA-C16:0	Palmitic acid content	QTL:32126	Iberian, Landrace
MARC0015967	13	72517319	13	35935649	109421785	FA-C16:0	Palmitic acid content	QTL:32126	Iberian, Landrace
ALGA0115717	13	72572816	13	35935649	109421785	FA-C16:0	Palmitic acid content	QTL:32126	Iberian, Landrace
MARC0033394	13	72574306	13	35935649	109421785	FA-C16:0	Palmitic acid content	QTL:32126	Iberian, Landrace
H3GA0036693	13	72895609	13	35935649	109421785	FA-C16:0	Palmitic acid content	QTL:32126	Iberian, Landrace
ALGA0070709	13	72975884	13	35935649	109421785	FA-C16:0	Palmitic acid content	QTL:32126	Iberian, Landrace
ALGA0070717	13	73058596	13	35935649	109421785	FA-C16:0	Palmitic acid content	QTL:32126	Iberian, Landrace
ASGA0057975	13	73107395	13	35935649	109421785	FA-C16:0	Palmitic acid content	QTL:32126	Iberian, Landrace
MARC0037089	13	73121216	13	35935649	109421785	FA-C16:0	Palmitic acid content	QTL:32126	Iberian, Landrace
DIAS0000744	13	73139546	13	35935649	109421785	FA-C16:0	Palmitic acid content	QTL:32126	Iberian, Landrace
ALGA0070727	13	73179575	13	35935649	109421785	FA-C16:0	Palmitic acid content	QTL:32126	Iberian, Landrace
ALGA0070736	13	73342777	13	35935649	109421785	FA-C16:0	Palmitic acid content	QTL:32126	Iberian, Landrace
ALGA0070746	13	73529988	13	35935649	109421785	FA-C16:0	Palmitic acid content	QTL:32126	Iberian, Landrace
DBKK0000291	13	73562335	13	35935649	109421785	FA-C16:0	Palmitic acid content	QTL:32126	Iberian, Landrace
MARC0008575	13	73609814	13	35935649	109421785	FA-C16:0	Palmitic acid content	QTL:32126	Iberian, Landrace
ASGA0057995	13	73749480	13	35935649	109421785	FA-C16:0	Palmitic acid content	QTL:32126	Iberian, Landrace
H3GA0036725	13	73807719	13	35935649	109421785	FA-C16:0	Palmitic acid content	QTL:32126	Iberian, Landrace
ALGA0111894	13	73955342	13	35935649	109421785	FA-C16:0	Palmitic acid content	QTL:32126	Iberian, Landrace
MARC0095999	13	73959641	13	35935649	109421785	FA-C16:0	Palmitic acid content	QTL:32126	Iberian, Landrace
H3GA0055439	13	74216361	13	35935649	109421785	FA-C16:0	Palmitic acid content	QTL:32126	Iberian, Landrace
MARC0002358	13	74223192	13	35935649	109421785	FA-C16:0	Palmitic acid content	QTL:32126	Iberian, Landrace
MARC0031633	13	74237321	13	35935649	109421785	FA-C16:0	Palmitic acid content	QTL:32126	Iberian, Landrace
ALGA0070780	13	74352053	13	35935649	109421785	FA-C16:0	Palmitic acid content	QTL:32126	Iberian, Landrace
ALGA0070777	13	74364519	13	35935649	109421785	FA-C16:0	Palmitic acid content	QTL:32126	Iberian, Landrace
MARC0046095	13	74382805	13	35935649	109421785	FA-C16:0	Palmitic acid content	QTL:32126	Iberian, Landrace
ASGA0058022	13	74464820	13	35935649	109421785	FA-C16:0	Palmitic acid content	QTL:32126	Iberian, Landrace
ASGA0058016	13	74494405	13	35935649	109421785	FA-C16:0	Palmitic acid content	QTL:32126	Iberian, Landrace
ALGA0070775	13	74564714	13	35935649	109421785	FA-C16:0	Palmitic acid content	QTL:32126	Iberian, Landrace
SIRI0000901	13	74679000	13	35935649	109421785	FA-C16:0	Palmitic acid content	QTL:32126	Iberian, Landrace
ASGA0058032	13	75066887	13	35935649	109421785	FA-C16:0	Palmitic acid content	QTL:32126	Iberian, Landrace
ALGA0070790	13	75084617	13	35935649	109421785	FA-C16:0	Palmitic acid content	QTL:32126	Iberian, Landrace
MARC0019179	13	75098682	13	35935649	109421785	FA-C16:0	Palmitic acid content	QTL:32126	Iberian, Landrace
ALGA0070793	13	75170684	13	35935649	109421785	FA-C16:0	Palmitic acid content	QTL:32126	Iberian, Landrace
ASGA0058030	13	75263496	13	35935649	109421785	FA-C16:0	Palmitic acid content	QTL:32126	Iberian, Landrace
ALGA0070795	13	75275986	13	35935649	109421785	FA-C16:0	Palmitic acid content	QTL:32126	Iberian, Landrace
MARC0026104	13	75400094	13	35935649	109421785	FA-C16:0	Palmitic acid content	QTL:32126	Iberian, Landrace
ASGA0058041	13	75539907	13	35935649	109421785	FA-C16:0	Palmitic acid content	QTL:32126	Iberian, Landrace
ISU10000701	13	75577805	13	35935649	109421785	FA-C16:0	Palmitic acid content	QTL:32126	Iberian, Landrace
MARC0023801	13	75723927	13	35935649	109421785	FA-C16:0	Palmitic acid content	QTL:32126	Iberian, Landrace
ASGA0058043	13	75736488	13	35935649	109421785	FA-C16:0	Palmitic acid content	QTL:32126	Iberian, Landrace
CASI0006992	13	76136374	13	35935649	109421785	FA-C16:0	Palmitic acid content	QTL:32126	Iberian, Landrace
ASGA0058053	13	76143725	13	35935649	109421785	FA-C16:0	Palmitic acid content	QTL:32126	Iberian, Landrace
ASGA0058055	13	76172438	13	35935649	109421785	FA-C16:0	Palmitic acid content	QTL:32126	Iberian, Landrace
ASGA0058060	13	76212117	13	35935649	109421785	FA-C16:0	Palmitic acid content	QTL:32126	Iberian, Landrace
ASGA0058062	13	76230975	13	35935649	109421785	FA-C16:0	Palmitic acid content	QTL:32126	Iberian, Landrace
ALGA0070818	13	76244239	13	35935649	109421785	FA-C16:0	Palmitic acid content	QTL:32126	Iberian, Landrace
H3GA0036764	13	76264936	13	35935649	109421785	FA-C16:0	Palmitic acid content	QTL:32126	Iberian, Landrace
ALGA0070819	13	76282048	13	35935649	109421785	FA-C16:0	Palmitic acid content	QTL:32126	Iberian, Landrace
INRA0040425	13	76856743	13	35935649	109421785	FA-C16:0	Palmitic acid content	QTL:32126	Iberian, Landrace
ASGA0058079	13	77581700	13	35935649	109421785	FA-C16:0	Palmitic acid content	QTL:32126	Iberian, Landrace
ASGA0058083	13	77635903	13	35935649	109421785	FA-C16:0	Palmitic acid content	QTL:32126	Iberian, Landrace
ALGA0124516	13	78016930	13	35935649	109421785	FA-C16:0	Palmitic acid content	QTL:32126	Iberian, Landrace
MARC0069372	13	78780192	13	35935649	109421785	FA-C16:0	Palmitic acid content	QTL:32126	Iberian, Landrace
MARC0014783	13	78935288	13	35935649	109421785	FA-C16:0	Palmitic acid content	QTL:32126	Iberian, Landrace
ASGA0096000	13	79044236	13	35935649	109421785	FA-C16:0	Palmitic acid content	QTL:32126	Iberian, Landrace
ASGA0083811	13	79111100	13	35935649	109421785	FA-C16:0	Palmitic acid content	QTL:32126	Iberian, Landrace
DIAS0001919	13	79276382	13	35935649	109421785	FA-C16:0	Palmitic acid content	QTL:32126	Iberian, Landrace
MARC0093666	13	79410199	13	35935649	109421785	FA-C16:0	Palmitic acid content	QTL:32126	Iberian, Landrace
ASGA0103932	13	80063897	13	35935649	109421785	FA-C16:0	Palmitic acid content	QTL:32126	Iberian, Landrace
MARC0054666	13	80581543	13	35935649	109421785	FA-C16:0	Palmitic acid content	QTL:32126	Iberian, Landrace
ASGA0102308	13	80715219	13	35935649	109421785	FA-C16:0	Palmitic acid content	QTL:32126	Iberian, Landrace
ASGA0093606	13	80777873	13	35935649	109421785	FA-C16:0	Palmitic acid content	QTL:32126	Iberian, Landrace
DRGA0012597	13	80943982	13	35935649	109421785	FA-C16:0	Palmitic acid content	QTL:32126	Iberian, Landrace
ALGA0070897	13	81083948	13	35935649	109421785	FA-C16:0	Palmitic acid content	QTL:32126	Iberian, Landrace
ALGA0070915	13	81338092	13	35935649	109421785	FA-C16:0	Palmitic acid content	QTL:32126	Iberian, Landrace
ALGA0070916	13	81362489	13	35935649	109421785	FA-C16:0	Palmitic acid content	QTL:32126	Iberian, Landrace
INRA0040470	13	81391337	13	35935649	109421785	FA-C16:0	Palmitic acid content	QTL:32126	Iberian, Landrace
MARC0047938	13	81636410	13	35935649	109421785	FA-C16:0	Palmitic acid content	QTL:32126	Iberian, Landrace
MARC0007815	13	81649116	13	35935649	109421785	FA-C16:0	Palmitic acid content	QTL:32126	Iberian, Landrace
ASGA0090344	13	81743576	13	35935649	109421785	FA-C16:0	Palmitic acid content	QTL:32126	Iberian, Landrace
MARC0042047	13	81902962	13	35935649	109421785	FA-C16:0	Palmitic acid content	QTL:32126	Iberian, Landrace
ALGA0070918	13	82003709	13	35935649	109421785	FA-C16:0	Palmitic acid content	QTL:32126	Iberian, Landrace
DRGA0012606	13	82031954	13	35935649	109421785	FA-C16:0	Palmitic acid content	QTL:32126	Iberian, Landrace
ALGA0070925	13	82085380	13	35935649	109421785	FA-C16:0	Palmitic acid content	QTL:32126	Iberian, Landrace
INRA0040493	13	82450638	13	35935649	109421785	FA-C16:0	Palmitic acid content	QTL:32126	Iberian, Landrace
DRGA0012610	13	82496275	13	35935649	109421785	FA-C16:0	Palmitic acid content	QTL:32126	Iberian, Landrace
ASGA0058169	13	82550213	13	35935649	109421785	FA-C16:0	Palmitic acid content	QTL:32126	Iberian, Landrace
ALGA0070938	13	82572552	13	35935649	109421785	FA-C16:0	Palmitic acid content	QTL:32126	Iberian, Landrace
ALGA0070937	13	82589660	13	35935649	109421785	FA-C16:0	Palmitic acid content	QTL:32126	Iberian, Landrace
